# Supplementary material for: Trithorax regulates long-term memory in Drosophila through epigenetic maintenance of mushroom body metabolic state and translation capacity
Source: PLoS Biol. 2025 Jan 27;23(1):e3003004. doi: 10.1371/journal.pbio.3003004 (PMC11835295; doi:10.1371/journal.pbio.3003004)
Supplement: S2 Table — (XLSX) [file pbio.3003004.s007.xlsx]

## Sheet: Table S2
Table S2: Differential H3K4me1 peaks in trx(RNAi) MBs compared to control MBs
FB ID	Gene Symybol	Chromosome	Start	End	log2(trx-KD/control)	padj
FBgn0029888	ND-ASHI	X	6679214	6680093	-0.728701	2.68185e-16
FBgn0085408	Shrm	2R	14328968	14329901	-0.505554	1.89763e-06
FBgn0015522	olf186-M	2R	17847616	17848231	-0.498116	2.86963e-16
FBgn0029881	pigs	X	6598660	6599321	-0.356421	0.00357612
FBgn0039343	CG5111	3R	25507141	25508254	-0.339719	5.67616e-07
FBgn0052246	CG32246	3L	4602050	4602773	-0.335069	5.56352e-05
FBgn0038218	CG14841	3R	14273179	14273733	0.416014	6.02342e-06
FBgn0029856	CG11700	X	6282247	6282804	0.496053	0.000653117
FBgn0086558	Ubi-p5E	X	6280269	6280767	1.04961	1.29583e-16
FBgn0263993	CG43736	X	6859322	6860031	1.18507	8.4396e-15
