# Supplementary material for: Trithorax regulates long-term memory in Drosophila through epigenetic maintenance of mushroom body metabolic state and translation capacity
Source: PLoS Biol. 2025 Jan 27;23(1):e3003004. doi: 10.1371/journal.pbio.3003004 (PMC11835295; doi:10.1371/journal.pbio.3003004)
Supplement: S3 Table — (XLSX) [file pbio.3003004.s008.xlsx]

## Sheet: Table S3
Table S2: Differential H3K4me3 peaks in trx(RNAi) MBs compared to control MBs
FB ID	Gene Symybol	Chromosome	Start	End	log2(trx-KD/control)	padj
FBgn0053668	CG33668	X	6435230	6435911	-1.84301	1.07e-21
FBgn0000535	eag	X	14956171	14956979	-1.24778	1.67e-19
FBgn0029798	CG4078	X	5747759	5748269	-0.794073	5.02e-18
FBgn0261113	Xrp1	3R	18914954	18915783	-0.616449	3.3e-18
FBgn0030938	CG15047	X	18536481	18537421	-0.527602	1.62e-08
FBgn0034012	Hr51	2R	15332189	15333033	-0.497086	2.63e-13
FBgn0001258	Ldh	3L	6262079	6262646	-0.467753	4.29e-07
FBgn0026206	mei-P26	X	9163188	9164045	-0.46036	3.98e-08
FBgn0021765	scu	X	18091177	18091654	-0.456443	2.87e-07
FBgn0005558	ey	4	706981	707752	-0.450977	3.37e-10
FBgn0040931	CG9034	X	9159545	9160033	-0.445522	4.62e-07
FBgn0020257	Ppa	2R	22688261	22688857	-0.445497	7.83e-08
FBgn0030096	Zpr1	X	9161557	9162137	-0.435297	7.72e-06
FBgn0039694	fig	3R	29782569	29783412	-0.434657	2.81e-08
FBgn0028425	JhI-21	2L	12055198	12055951	-0.428809	5.1e-07
FBgn0032456	MRP	2L	12719146	12720002	-0.426	2.02e-07
FBgn0035697	CG10163	3L	6259938	6261003	-0.424445	1.49e-07
FBgn0029992	Upf2	X	8074759	8075395	-0.416704	1.67e-06
FBgn0263512	Vsx2	X	5559390	5560133	-0.414901	5.55e-06
FBgn0026190	PH4alphaMP	3R	30497233	30497899	-0.405496	8.89e-06
FBgn0030038	CG1440	X	8436262	8436809	-0.394027	5.72e-06
FBgn0030010	CG10959	X	8148819	8149346	-0.386356	1.39e-05
FBgn0027836	Dgp-1	2R	18169619	18170264	-0.380187	0.000127221
FBgn0284225	CG46309	2L	16250851	16251744	-0.368793	1.81e-05
FBgn0030789	Rrp45	X	16790788	16791281	-0.368555	0.000125478
FBgn0031307	MFS3	2L	1143141	1144038	-0.367531	0.000100099
FBgn0030676	CG12379	X	15733572	15734078	-0.363672	0.00012779
FBgn0039562	Gp93	3R	27949946	27950501	-0.363405	0.000163703
FBgn0035982	CG4461	3L	9374130	9374644	-0.361755	0.00207597
FBgn0036080	Or67d	3L	10307766	10308627	-0.358503	5.2e-07
FBgn0030956	CG18259	X	18782919	18783370	-0.353957	0.000786188
FBgn0027836	Dgp-1	2R	18170921	18171448	-0.353237	0.000310929
FBgn0029688	lva	X	3962665	3963363	-0.352183	0.000786188
FBgn0030940	CG15040	X	18586767	18587301	-0.343971	0.00292136
FBgn0034012	Hr51	2R	15331246	15331846	-0.343707	0.000141779
FBgn0262636	dati	4	387687	388439	-0.335902	4.68e-05
FBgn0030938	CG15047	X	18534657	18535862	-0.33413	5.79e-05
FBgn0004364	18w	2R	20111789	20112396	-0.333485	1.34e-05
FBgn0052756	CG32756	X	5946166	5946576	-0.3331	0.00382489
FBgn0267350	Pi4KIIIalpha	X	2624773	2625304	-0.332671	0.00116967
FBgn0264443	CG43861	2L	20016624	20017342	-0.327235	0.000310929
FBgn0029712	CG15912	X	4549016	4549429	-0.326707	0.00202442
FBgn0031998	SLC5A11	2L	8204533	8205218	-0.326406	0.000819287
FBgn0035001	Slik	2R	24402969	24403438	-0.324452	1.23e-05
FBgn0035538	DopEcR	3L	4378596	4379108	-0.323655	0.00202491
FBgn0037555	Ada2b	3R	8239207	8239627	-0.323163	0.00153954
FBgn0035181	CG9205	3L	1019630	1020650	-0.323108	6.3e-05
FBgn0030474	CG15747	X	13338378	13338865	-0.322291	0.00235828
FBgn0037955	Kyat	3R	11829172	11829662	0.323564	0.00255878
FBgn0032684	Ugt301D1	2L	18512776	18513376	0.32429	0.00381122
FBgn0031466	CG3119	2L	2837487	2837950	0.325854	0.00405985
FBgn0003480	spn-B	3R	14330202	14330680	0.328121	0.0037129
FBgn0003867	tsl	3R	21797728	21798145	0.330885	0.00285943
FBgn0011739	wts	3R	30791004	30791695	0.331851	0.00172198
FBgn0038676	CG6026	3R	19041215	19041850	0.349761	0.000710633
FBgn0040384	CG32795	X	2790722	2791396	0.386946	1.49e-05
FBgn0267428	DIP-lambda	2R	35880	36575	0.400076	0.000204403
FBgn0040384	CG32795	X	2791727	2792174	0.437589	1.4e-07
FBgn0040384	CG32795	X	2792306	2792846	0.475834	6.79e-09
FBgn0003996	w	X	2796098	2796611	0.532376	6.18e-10
FBgn0029856	CG11700	X	6281511	6282405	0.696629	3.75e-11
FBgn0038218	CG14841	3R	14273196	14273720	0.870855	1.04e-18
FBgn0050158	CG30158	2R	6893163	6893908	1.0513	1.67e-19
