# Supplementary material for: Trithorax regulates long-term memory in Drosophila through epigenetic maintenance of mushroom body metabolic state and translation capacity
Source: PLoS Biol. 2025 Jan 27;23(1):e3003004. doi: 10.1371/journal.pbio.3003004 (PMC11835295; doi:10.1371/journal.pbio.3003004)
Supplement: S4 Table — (XLSX) [file pbio.3003004.s009.xlsx]

## Sheet: Table S4
Table S4: Differential expressionof Trx target genes in the MB compared to WH.
FB ID	Gene Symbol	log2(MB/WH)	padj	Function
FBgn0031307	MFS3	3.50928	2.73707e-207	Glucose/trehalose transmembrane transport
FBgn0034012	Hr51	3.16536	2.61113e-168	Nuclear receptor transcription factor
FBgn0001258	Ldh	2.80659	3.08959e-123	Lactate/pyruvate interconversion
FBgn0027836	Dgp-1	1.7085	1.71578e-112	Predicted translation elongation factor
FBgn0028425	JhI-21	0.520412	0.00112359	Predicted L-amino acid transmembrane transport
FBgn0261113	Xrp1	0.508743	3.18965e-12	Transcription factor activity related to translation
FBgn0039562	Gp93	0.288937	0.00159959	Heatshock protein-chaperone
FBgn0263512	Vsx2	0.0229876	0.854261	Transcription factor activity
FBgn0020257	Ppa	-0.00694615	0.945189	Predicted ubiquitin ligase activity
FBgn0030474	CG15747	-0.0486757	0.58695	Predicted mRNA splicing activity
