# Supplementary material for: Trithorax regulates long-term memory in Drosophila through epigenetic maintenance of mushroom body metabolic state and translation capacity
Source: PLoS Biol. 2025 Jan 27;23(1):e3003004. doi: 10.1371/journal.pbio.3003004 (PMC11835295; doi:10.1371/journal.pbio.3003004)
Supplement: S5 Table — (XLSX) [file pbio.3003004.s010.xlsx]

## Sheet: Table S5
Table S5 - Crosses and geneotyes.1
Figure	Gal4 Parental Line	UAS-RNAi Parental Line	Control Parental Line (isogenic to UAS-RNAi)2	Knockdown Genotype	Control Genotype
Figure 1A and S1A	w*; R14H06-Gal4	y[1] sc[*] v[1] sev[21]; {Set1-RNAi-1}attP2	y[1] sc[*] v[1] sev[21]; {mCherry-RNAi}attP2	y[1] sc[*] v[1] sev[21]; R14H06-Gal4/{Set1-RNAi-1}attP2	y[1] sc[*] v[1] sev[21]; R14H06-Gal4/attP2
	w*; R14H06-Gal4	y[1] sc[*] v[1] sev[21]; {Set1-RNAi-2}attP2	y[1] sc[*] v[1] sev[21]; {mCherry-RNAi}attP2	y[1] sc[*] v[1] sev[21]; R14H06-Gal4/{Set1-RNAi-2}attP2	y[1] sc[*] v[1] sev[21]; R14H06-Gal4/attP2
	w*; UAS-Dcr2; R14H06-Gal4	y[1],v[1]; {trr-RNAi-1}attP2	y[1],v[1]; attP2 (TRIP36303)	y[1],v[1]; UAS-Dcr2/+; R14H06-Gal4/{trr-RNAi-1}attP2	y[1],v[1]; UAS-Dcr2/+; R14H06-Gal4/attP2
	w*; UAS-Dcr2; R14H06-Gal4	y[1],w[1118]; attP30B,{trr-RNAi-2}attP40D	y[1],w[1118]; attP30B,attP40D (v60100)	y[1],w[1118]; UAS-Dcr2/attP30B,{trr-RNAi-2}attP40D; R14H06-Gal4/+	y[1],w[1118]; UAS-Dcr2/attP30B,attP40D; R14H06-Gal4/+
	w*; UAS-Dcr2; R14H06-Gal4	y[1],v[1]; {trx-RNAi-1}attP2	y[1],v[1]; attP2	y[1],v[1]; UAS-Dcr2/+; R14H06-Gal4/{trx-RNAi-1}attP2	y[1],v[1]; UAS-Dcr2/+; R14H06-Gal4/attP2
	w*; UAS-Dcr2; R14H06-Gal4	w[1118]; {trx-RNAi-2}v60000	w[1118] v60000	w[1118]; UAS-Dcr2/{trx-RNAi-2}v60000; R14H06-Gal4/+	w[1118]; UAS-Dcr2/v60000; R14H06-Gal4/+
	w*; UAS-Dcr2; R14H06-Gal4	w[1118]; {Mnn1-RNAi-1}v60000	w[1118] v60000	w[1118]; UAS-Dcr2/+; R14H06-Gal4/{Mnn1-RNAi-1}v60000	w[1118]; UAS-Dcr2/+; R14H06-Gal4/v60000
	w*; UAS-Dcr2; R14H06-Gal4	y[1],w[1118]; {Mnn1-RNAi-2}attP30B,attP40D	y[1],w[1118]; attP30B,attP40D	y[1],w[1118]; UAS-Dcr2/{Mnn1-RNAi-2}attP30B,attP40D; R14H06-Gal4/+	y[1],w[1118]; UAS-Dcr2/attP30B, attP40D; R14H06-Gal4/+
Figure 1B and S1B	w*; tubGal80(ts); R14H06-Gal4	w*; {trx-RNAi-2}v60000; UAS-Dcr2	w*; v60000; UAS-Dcr2	w*; tubGal80(ts)/{trx-RNAi-2}v60000; R14H06-Gal4/UAS-Dcr2	w*; tubGal80(ts)/v60000; R14H06-Gal4/UAS-Dcr2
	w*; tubGal80(ts); R14H06-Gal4	w*; UAS-Dcr2; {Mnn1-RNAi-1}v60000	w*; UAS-Dcr2; v60000	w*; tubGal80(ts)/UAS-Dcr2; R14H06-Gal4/{Mnn1-RNAi-1}v60000	w*; tubGal80(ts)/UAS-Dcr2; R14H06-Gal4/v60000
Figure 1C	w*; UAS-mCD8::GFP; R14H06-Gal4	w*; {trx-RNAi-2}v60000; UAS-Dcr2	w*; v60000; UAS-Dcr2	w*; UAS-mCD8::GFP/{trx-RNAi-2}v60000; R14H06-Gal4/UAS-Dcr2	w*; UAS-mCD8::GFP/v60000; R14H06-Gal4/UAS-Dcr2
Figure 1D-F, S1C and S2B	w*; UAS-Dcr2; R14H06-Gal4	w[1118]; {trx-RNAi-2}v60000	w[1118] v60000	w*; UAS-Dcr2/{trx-RNAi-2}v60000; R14H06-Gal4/+	w[1118]; UAS-Dcr2/v60000; R14H06-Gal4/+
Figure 2A-D and S2A	w*; UAS-unc84::GFP; R14H06-Gal4	w*; {trx-RNAi-2}v60000; UAS-Dcr2	w*; v60000; UAS-Dcr2	w*; UAS-unc84::GFP/{trx-RNAi-2}v60000; R14H06-Gal4/UAS-Dcr2	w*; UAS-unc84::GFP/v60000; R14H06-Gal4/UAS-Dcr2
Figure 2E	w*; UAS-Dcr2; R14H06-Gal4	w*; {trx-RNAi-2}v60000; UAS-metRS*	w*; v60000; UAS-metRS*	w*; UAS-Dcr2/{trx-RNAi-2}v60000; R14H06-Gal4/UAS-metRS*	w*; UAS-Dcr2/v60000; R14H06-Gal4/UAS-metRS*
Figure 3	w*; UAS-unc84::GFP; R14H06-Gal4	w*; {trx-RNAi-2}v60000; UAS-Dcr2	w*; v60000; UAS-Dcr2	w*; UAS-unc84::GFP/{trx-RNAi-2}v60000; R14H06-Gal4/UAS-Dcr2	w*; UAS-unc84::GFP/v60000; R14H06-Gal4/UAS-Dcr2
Figure 4A-B	w*; UAS-unc84::GFP; R14H06-Gal4	NA	wild type	NA	w*; UAS-unc84::GFP/+; R14H06-Gal4/+
Figure 4E and S4E	w*; UAS-Dcr2; R14H06-Gal4	w[1118]; {Dgp-1-RNAi}v60000	w[1118] v60000	w*; UAS-Dcr2/+; R14H06-Gal4/{Dgp-1-RNAi}v60000	w*; UAS-Dcr2/+; R14H06-Gal4/v60000
	w*; UAS-Dcr2; R14H06-Gal4	w[1118]; {Ldh-RNAi-1}v60000	w[1118] v60000	w*; UAS-Dcr2/+; R14H06-Gal4/{Ldh-RNAi-1}v60000	w*; UAS-Dcr2/+; R14H06-Gal4/v60000
	w*; R14H06-Gal4	y[1],v[1]; {Ldh-RNAi-2}attP2	y[1],v[1]; attP2	w*; R14H06-Gal4/{Ldh-RNAi-2}attP2	w*; R14H06-Gal4/ attP2
	w*; R14H06-Gal4	w[1118]; {MFS3-RNAi}attP40	w[1118]; attP40 (v60200)	w*; +/{MFS3-RNAi}attP40; R14H06-Gal4/+	w*; +/attP40; R14H06-Gal4/+
	w*; tubGal80(ts); R14H06-Gal4	y[1],sc*,v[1],sev[21]; {Hr51-RNAi}attP2	y[1],sc*,v[1],sev[21]; attP2	w*;tubGal80(ts)/+; {Hr51-RNAi}attP2/R14H06-Gal4	w*;tubGal80(ts)/+; attP2/R14H06-Gal4
Figure S4F	w*; R14H06-Gal4,UAS-metRS*	y[1],sc*,v[1],sev[21]; {Hr51-RNAi}attP2	y[1],sc*,v[1],sev[21]; attP2	w*; {Hr51-RNAi}attP2 / R14H06-Gal4,UAS-metRS*	w*; attP2 / R14H06-Gal4,UAS-metRS*
	w*; tubGal80(ts); R14H06-Gal4	y[1],sc*,v[1],sev[21]; {Hr51-RNAi}attP2	y[1],sc*,v[1],sev[21]; attP2	w*; tubGal80(ts) / +; R14H06-Gal4 / {Hr51-RNAi}attP2	w*; tubGal80(ts) / +; R14H06-Gal4 / +
Figure S4G-I	w*; UAS-unc84::GFP; R14H06-Gal4	y[1] sc[*] v[1] sev[21]; {Set1-RNAi-1}attP2	y[1] sc[*] v[1] sev[21]; {mCherry-RNAi}attP2	y[1] sc[*] v[1] sev[21]; UAS-unc84::GFP / +; R14H06-Gal4/{Set1-RNAi-1}attP2	y[1] sc[*] v[1] sev[21]; UAS-unc84::GFP / +; R14H06-Gal4/attP2
	w*; UAS-unc84::GFP; R14H06-Gal4	y[1] sc[*] v[1] sev[21]; {trr-RNAi-3}attP2	y[1] sc[*] v[1] sev[21]; {mCherry-RNAi}attP2	y[1] sc[*] v[1] sev[21]; UAS-unc84::GFP / +; R14H06-Gal4/{trr-RNAi-3}attP2	y[1] sc[*] v[1] sev[21]; UAS-unc84::GFP / +; R14H06-Gal4/attP2
	w*; UAS-unc84::GFP; R14H06-Gal4	w*; {trx-RNAi-2}v60000; UAS-Dcr2	w*; v60000; UAS-Dcr2	w*; UAS-unc84::GFP/{trx-RNAi-2}v60000; R14H06-Gal4/UAS-Dcr2	w*; UAS-unc84::GFP / v60000; R14H06-Gal4 / UAS-Dcr2
Figure 6A	w*; R14H06-Gal4,UAS-metRS*	w*; UAS-Dcr2; {Ldh-RNAi-1}v60000	w*; UAS-Dcr2; v60000	w*;UAS-Dcr2/+; R14H06-Gal4,UAS-metRS*/{Ldh-RNAi-1}v60000	w*;UAS-Dcr2 / +; R14H06-Gal4,UAS-metRS*::GFP / v60000
	w*; R14H06-Gal4,UAS-metRS*	w[1118]; {MFS3-RNAi}attP40	w[1118]; attP40	w*; {MFS3-RNAi}attP40 / +; R14H06-Gal4,UAS-metRS*::GFP / +	w*; attP40 / +; R14H06-Gal4,UAS-metRS*::GFP / +
Figure 6B	w*; Ldh::GFP; R14H06-Gal4	w*; {trx-RNAi-2}v60000; UAS-Dcr2	w*; v60000; UAS-Dcr2	w*; Ldh::GFP/{trx-RNAi-2}v60000; R14H06-Gal4/UAS-Dcr2	w*; Ldh::GFP/v60000; R14H06-Gal4/UAS-Dcr2
	w*; Ldh::GFP; R14H06-Gal4	w*; UAS-Dcr2; {Ldh-RNAi-1}v60000	w*; v60000; UAS-Dcr2	w*; Ldh::GFP/UAS-Dcr2; R14H06-Gal4/{Ldh-RNAi-1}v60000	w*; Ldh::GFP/v60000; R14H06-Gal4/UAS-Dcr2
Figure 6C	w*; UAS-Dcr2; R14H06-Gal4	w*; {trx-RNAi-2}v60000; UAS-mCD8::GFP	w*; v60000; UAS-mCD8::GFP	w*;UAS-Dcr2/{trx-RNAi-2}v60000; R14H06-Gal4/UAS-mCD8::GFP	w*;UAS-Dcr2/v60000; R14H06-Gal4/UAS-mCD8::GFP
	w*; UAS-Dcr2; R14H06-Gal4	w*; {trx-RNAi-2}v60000; UAS-Ldh	w*; v60000; {UAS-Ldh}Zh-86Fb	w*;UAS-Dcr2/{trx-RNAi-2}v60000; R14H06-Gal4/UAS-Ldh	w*;UAS-Dcr2/v60000; R14H06-Gal4/UAS-Ldh
Figure 7A, S5B, S5C	w*; UAS-laconic; R14H06-Gal4	w*; {trx-RNAi-2}v60000; UAS-Dcr2	w*; v60000; UAS-Dcr2	w*; UAS-laconic/{trx-RNAi-2}v60000; R14H06-Gal4/UAS-Dcr2	w*; UAS-laconic/v60000; R14H06-Gal4/UAS-Dcr2
	w*; UAS-laconic; R14H06-Gal4	w*; UAS-Dcr2; {Ldh-RNAi-1}v60000	w*; v60000; UAS-Dcr2	w*; UAS-laconic/UAS-Dcr2; R14H06-Gal4/{Ldh-RNAi-1}v60000	w*; UAS-laconic/v60000; R14H06-Gal4/UAS-Dcr2
Figure 7B, S5B	w*; R14H06-Gal4,UAS-pyronic	w*; {trx-RNAi-2}v60000; UAS-Dcr2	w*; v60000; UAS-Dcr2	w*; +/{trx-RNAi-2}v60000; R14H06-Gal4,UAS-pyronic/UAS-Dcr2	w*; +/v60000; R14H06-Gal4,UAS-pyronic/UAS-Dcr2
	w*; R14H06-Gal4,UAS-pyronic	w*; UAS-Dcr2; {Ldh-RNAi-1}v60000	w*; v60000; UAS-Dcr2	w*; +/UAS-Dcr2; R14H06-Gal4,UAS-pyronic/{Ldh-RNAi-1}v60000	w*; +/v60000; R14H06-Gal4,UAS-pyronic/UAS-Dcr2
Figure 7C, S5D, S5E	w*; UAS-Dcr2; R14H06-Gal4	y[1],w[1118]; {GlyP-RNAi}attP30B,{GlyP-RNAi}attP40D	y[1],w[1118]; attP30B,attP40D	y[1],w[1118]; UAS-Dcr2/{GlyP-RNAi}attP30B,{GlyP-RNAi}attP40D; R14H06-Gal4/+	y[1],w[1118]; UAS-Dcr2/attP30B,attP40D; R14H06-Gal4/+
	w*; UAS-Dcr2; R14H06-Gal4	y[1],w[1118]; {HexA-RNAi}attP30B,attP40D	y[1],w[1118]; attP30B,attP40D	y[1],w[1118]; UAS-Dcr2/{HexA-RNAi}attP30B,attP40D; R14H06-Gal4/+	y[1],w[1118]; UAS-Dcr2/attP30B,attP40D; R14H06-Gal4/+
	w*; UAS-Dcr2; R14H06-Gal4	w[1118]; {PyK-RNAi}v60000	w[1118] v60000	w[1118]; UAS-Dcr2/{PyK-RNAi}v60000; R14H06-Gal4/+	w[1118]; UAS-Dcr2/v60000; R14H06-Gal4/+
	w*; UAS-Dcr2; R14H06-Gal4	w[1118]; {Pdp-RNAi}v60000	w[1118] v60000	w[1118]; UAS-Dcr2/{Pdp-RNAi}v60000; R14H06-Gal4/+	w[1118]; UAS-Dcr2/v60000; R14H06-Gal4/+
	w*; UAS-Dcr2; R14H06-Gal4	w[1118]; {Kdn-RNAi}v60000	w[1118] v60000	w[1118]; UAS-Dcr2/{Kdn-RNAi}v60000; R14H06-Gal4/+	w[1118]; UAS-Dcr2/v60000; R14H06-Gal4/+
LEGEND
1 - w* - indicates a w[1118] isogenic chromosome maintatined in the lab.
2 - The ch2 and ch3 UAS-Dcr2 transgene and the ch3 UAS-MetRS*::GFP transgene were combined with w*, chr2, or ch3 from the isogenic v60000 genetic background control to create an isogenic control line.
