# Supplementary material for: Trithorax regulates long-term memory in Drosophila through epigenetic maintenance of mushroom body metabolic state and translation capacity
Source: PLoS Biol. 2025 Jan 27;23(1):e3003004. doi: 10.1371/journal.pbio.3003004 (PMC11835295; doi:10.1371/journal.pbio.3003004)
Supplement: S1 Data — (XLSX) [file pbio.3003004.s011.xlsx]

## Sheet: fig 1a & s1a
	mCherry		Set1-RNAi-1		Set1-RNAi-2		AttP2		trr-RNAi-1		v60100		trr-RNAi-2		AttP2		trx-RNAi-1		v60000		trx-RNAi-2		v60000		Mnn1-RNAi-1		v60100		Mnn1-RNAi-2
Fig S1A (left) STM	N	T	N	T	N	T	N	T	N	T	N	T	N	T	N	T	N	T	N	T	N	T	N	T	N	T	N	T	N	T
Courtship Index (CI)	0.882667	0.523667	0.905	0.625667	0.486667	0.895667	0.92	0.37	0.920333	0.87	0.735267	0.573	0.84	0.942	0.96	0.92	0.64	0.716667	0.656667	0.303333	0.726667	0.746667	0.96	0.92	0.93667	0.747	0.64333	0.45333	0.85667	0.403
	0.958333	0.668333	0.414667	0.610667	0.658333	0.485667	0.651667	0.18	0.711333	0.682333	0.6052	0.123133	0.823	0.808	0.956667	0.703333	0.76	0.466667	0.88	0.24	0.906667	0.556667	0.956667	0.703333	0.93	0.19	0.72333	0.82333	0.90333	0.99
	0.797333	0.740667	0.803333	0.392	0.819667	0.292667	0.595	0.723333	0.859667	0.878	0.909733	0.458967	0.701	0.905	0.81	0.576667	0.776667	0.33	0.84	0.643333	0.676667	0.0766667	0.81	0.576667	0.84	0.783	0.92333	0.76667	0.93333	0.697
	0.863667	0.665333	0.59	0.691333	0.488333	0.719667	0.945	0.408333	0.98	0.842667	0.382467	0.368467	0.824	0.903	0.85	0.866667	0.92	0.27	0.92	0.233333	0.443333	0.52	0.85	0.866667	0.92667	0.81	0.91667	0.70333	0.67667	0.867
	0.692	0.896	0.748	0.483	0.906667	0.805	0.691667	0.935	0.738333	0.942333	0.365933	0.3267	0.742	0.856	0.963333	0.756667	0.696667	0.34	0.95	0.593333	0.66	0.543333	0.963333	0.756667	0.91	0.983	0.94	0.71333	0.89667	0.773
	0.85	0.675	0.625	0.565333	0.471667	0.464667	0.905	0.433333	0.925333	0.984333	0.557733	0.402733	0.943	0.916	0.946667	0.363333	0.883333	0.556667	0.913333	0.33	0.933333	0.636667	0.946667	0.363333	0.91333	0.967	0.77	0.69	0.94667	0.693
	0.572333	0.742	0.523	0.491667	0.624333	0.471333	0.603333	0.28	0.954333	0.735633	0.575467	0.313167	0.842	0.852	0.973333	0.423333	0.623333	0.34	0.66	0.546667	0.863333	0.383333	0.973333	0.423333	0.89	0.9	0.97667	0.71667	0.89	0.71
	0.893333	0.972333	0.812333	0.656667	0.529	0.585333	0.973333	0.908333	0.726667	0.829533	0.619433	0.494733	0.909	0.927	0.936667	0.9	0.64	0.603333	0.76	0.316667	0.763333	0.13	0.936667	0.9	0.83333	0.813	0.11333	0.58	0.88333	0.72
	0.946333	0.669667	0.71	0.751667	0.772333	0.334	0.81	0.8	0.959333	0.990667	0.666467	0.658833	0.942	0.816	0.94	0.826667	0.92	0.483333	0.906667	0.803333	0.953333	0.193333	0.94	0.826667	0.74	0.937	0.79333	0.45333	0.84333	0.8
	0.793	0.465	0.815	0.16	0.546667	0.749667	0.931667	0.543333	0.957767	0.928667	0.6368	0.860433	0.932	0.908	0.903333	0.416667	0.73	0.25	0.903333	0.33	0.743333	0.776667	0.903333	0.416667	0.94	0.98	0.83667	0.48333	0.89	0.83
	0.782	0.506333	0.565	0.745	0.533333	0.610667	0.895667	0.286667	0.972333	0.780333	0.7842	0.950867	0.925	0.858	0.88	0.763333	0.636667	0.25	0.62	0.843333	0.8	0.816667	0.88	0.763333	0.98667	0.65	0.69	0.88333	0.96667	0.597
	0.993	0.411	0.723333	0.863333	0.666667	0.665667	0.948	0.608333	0.974333	0.996	0.471333	0.3945	0.933	0.936333	0.96	0.63	0.886667	0.413333	0.803333	0.513333	0.316667	0.646667	0.96	0.63	0.97	0.923	0.84667	0.43333	0.97333	0.973
	0.760333	0.885333	0.86	0.516	0.816667	0.646667	0.875333	0.373	0.881333	0.971	0.145033	0.2446	0.92	0.769	0.883333	0.686667	0.956667	0.573333	0.646667	0.37	0.793333	0.766667	0.883333	0.686667	0.77333	0.8	0.91667	0.17	0.98	0.833
	0.891	0.957	0.303333	0.747333	0.73	0.66	0.829667	0.925	0.962	0.919	0.5387	0.705033	0.812	0.973667	0.9	0.87	0.813333	0.436667	0.776667	0.596667	0.646667	0.85	0.9	0.87	0.96	0.967	0.88667	0.86333	0.94	0.883
	0.899333	0.245	0.789	0.987667	0.592667	0.79	0.951	0.404667	0.842667	0.987	0.486333	0.0942667	0.906	0.989	0.93	0.56	0.623333	0.43	0.696667	0.196667	0.866667	0.633333	0.93	0.56	0.99333	0.803	0.90333	0.72	0.94667	0.707
	0.3133	0.22667	0.282	0.418	0.639667	0.796333	0.930333	0.773333	0.757667	0.973	0.498833	0.245267	0.852	0.988667	0.936667	0.79	0.966667	0.28	0.493333	0.383333	0.75	0.89	0.936667	0.79	0.97	0.66	0.52333	0.81333	0.93333	0.883
	0.78	0.31	0.462333	0.685	0.33	0.431333	0.965	0.811333	0.918	0.996667	0.532333	0.2081	0.817	0.974333	0.906667	0.603333	0.786667	0.243333	0.806667	0.0633333	0.376667	0.503333	0.906667	0.603333	0.90667	0.573	0.74333	0.43333	0.80667	0.747
	0.851667	0.185	0.737	0.542	0.855333	0.537333	0.61	0.997	0.967	0.922	0.3839	0.681033	0.756	0.971867	0.503333	0.453333	0.61	0.43	0.783333	0.37	0.456667	0	0.503333	0.453333	0.95667	0.617	0.66333	0.92	0.90667	0.82
	0.59333	0.19	0.475333		0.815333	0.809	0.958333	0.741	0.826333	0.881	0.803667	0.508	0.844	0.907533	0.983333	0.276667	0.683333	0.4	0.94	0.75	0.79	0.04	0.983333	0.276667	0.98333	0.597	0.19333	0.82667	0.95667	0.457
	0.325	0.491667	0.836		0.552333	0.557667	0.576667	0.266667	0.987667	0.977	0.6017	0.371867	0.814	0.952367	0.653333	0.183333	0.98	0.366667	0.87	0.13	0.926667	0.653333	0.653333	0.183333	0.99	0.877	0.96667	0.77	0.95667	0.777
	0.7533	0.741667	0.859		0.764667	0.509667	0.994	0.654	0.839333	0.930333	0.755933	0.8087	0.932	0.7221	0.913333	0.876667	0.593333	0.406667	0.71	0.49	0.466667	0.846667	0.913333	0.876667	0.97333	0.7	0.88667	0.49	0.87333	0.803
	0.73833	0.085	0.491667		0.893333	0.627333	0.803667	0.942333	0.918333	0.970333	0.754667	0.215067	0.841	0.916233	0.976667	0.26	0.94	0.19	0.95	0.123333	0.85	0.606667	0.976667	0.26	0.95333	0.86	0.7	0.69	0.72667	0.843
	0.73	0.12833			0.723333	0.386667	0.992	0.939667	0.956	0.730333	0.608533	0.7865	0.84	0.9111	0.74	0.383333	0.663333	0.42	0.94	0.376667	0.31	0.583333	0.74	0.383333	0.98667	0.873	0.90333	0.79	0.55
	0.88667	0.471667			0.645	0.812667	0.970333	0.865	0.909	0.974	0.941133	0.356733	0.814	0.9266	0.613333	0.685	0.656667	0.933333	0.89	0.336667	0.8	0	0.613333	0.685	0.98333	0.923	0.82667	0.84333
	0.745	0.5733			0.787667	0.744667	0.912333	0.775	0.987667	0.711333	0.700233	0.0553333	0.855267	0.964167	0.68	0.583333	0.846667	0.286667	0.76	0.27	0.92	0.78	0.68	0.583333	0.94667	0.92	0.60667	0.87667
	0.92667	0.765			0.971333	0.565333	0.918333	0.660667	0.933667	0.923	0.364467	0.68	0.954367	0.871267	0.528333	0.233333	0.25	0.29	0.533333	0.426667	0.603333	0.323333	0.528333	0.233333	0.98667	0.833	0.92667	0.54333
	0.8533	0.255			0.641333	0.904	0.630333	0.981667	0.995	0.643667	0.809467	0.7291	0.9119		0.965	0.353333	0.776667	0.496667	0.793333	0.323333	0.72	0.733333	0.965	0.353333	0.96667	0.767	0.75667	0.78333
	0.72667	0.395			0.680667	0.618333	0.735	0.999333	0.863	0.894667	0.544967	0.376133	0.938		0.681667	0.496667	0.92	0.26	0.86	0.583333	0.89	0.563333	0.681667	0.496667	0.94	0.91	0.92	0.62
	0.8033	0.3667			0.614333	0.478	0.936667	0.419667	0.964333	0.645333	0.8949	0.886933	0.892533		0.966667	0.946667	0.953333	0.83	0.486667	0.856667	0.903333	0.5	0.966667	0.946667	0.91333	0.75	0.73333	0.53667
	0.841667	0.81667			0.870333	0.799333	0.813	0.322333			0.505433	0.505433	0.870433		0.865	0.138333	0.893333	0.716667	0.64	0.94	0.73	0.8	0.865	0.138333	0.98	0.73	0.91667	0.95667
	0.78667	0.39			0.828333	0.282	0.955333	0.952333			0.887933	0.495	0.975733		0.933333	0.64	0.873333	0.9	0.376667	0.3	0.84	0.85	0.933333	0.64	0.96667	0.95	0.76	0.18333
	0.721667	0.68			0.899333	0.79	0.943333	0.306333			0.384367	0.2687	0.953367		0.485	0.701667	0.79	0.51	0.926667	0.4	0.87	0.473333	0.485	0.701667	0.88333	0.693	0.68667	0.35333
	0.73	0.52833				0.881	0.791833	0.977			0.524433	0.554967	0.948833		0.505	0.835	0.726667	0.48	0.936667	0.543333	0.76	0.203333	0.505	0.835	0.69	0.95	0.87	0.64667
	0.6433	0.2533					0.7741	0.824			0.643467	0.3338			0.805	0.401667	0.913333	0.66	0.75	0.916667	0.936667	0.44	0.805	0.401667	0.81333	0.83	0.31	0.74
	0.48667	0.11833					0.9982	0.986667			0.645933	0.399167			0.963333	0.745	0.756667	0.456667	0.833333	0.333333	0.896667	0.67	0.963333	0.745	0.90333	0.813	0.92	0.58667
	0.481667	0.85					0.8631	0.197433			0.41	0.890367			0.603333	0.72	0.92	0.803333	0.93	0.0966667	0.916667	0.0666667	0.603333	0.72	0.80333	0.933	0.78333	0.59
	0.7733	0.27					1	0.522333			0.292133	0.6557			0.901667	0.003333	0.923333	0.74	0.81	0.73	0.936667	0.52	0.901667	0.003333	0.98667	0.73	0.66667	0.59
	0.8433	0.0933					0.9859	0.788			0.86	0.489033			0.243333	0.285	0.616667	0.38	0.626667	0.903333	0.833333	0.35	0.243333	0.285	0.97	0.393	0.68	0.26667
	0.66833	0.44333					0.938733	0.4822			0.611133	0.1383			0.748333	0.53	0.803333	0.86	0.963333	0.693333	0.833333	0.463333	0.748333	0.53	0.97333	0.817	0.93
	0.6	0.57667					0.926467	0.979767			0.820467	0.432233			0.978333	0.603333	0.89	0.473333	0.793333	0.373333	0.846667	0.306667	0.978333	0.603333	0.8916	0.857	0.98667
	0.6433	0.1					0.9521	0.965167			0.729467	0.7441			0.75	0.413333	0.763333	0.41	0.983333	0.516667	0.776667	0.246667	0.75	0.413333	0.93757	0.72	0.60667
	0.61167	0.3033					0.984233	0.496567			0.837433	0.7572			0.561667	0.783333	0.953333	0.943333	0.5	0.87	0.983333	0.566667	0.561667	0.783333	0.67163	0.27	0.88333
	0.471667	0.3033					0.901267	0.8049			0.899333	0.463433			0.741667	0.236667	0.896667	0.276667	0.88	0.413333	0.743333	0.49	0.741667	0.236667	0.93057	0.673	0.88
	0.6233	0.121667					0.918833	0.2849			0.666667	0.402933			0.523333	0.146667	0.633333	0.786667	0.666667	0.186667	0.903333	0.833333	0.523333	0.146667	0.94087	0.803
	0.68	0.616667					0.993733	0.329133			0.912333	0.349633			0.355	0.675	0.723333	0.53	0.893333	0.263333	0.843333	0.753333	0.355	0.675	0.55433	0.931
	0.928333	0.613333					0.905533	0.3093			0.4402	0.315867			0.715	0.3	0.443333	0.516667	0.736667	0.64		0.55	0.715	0.3	0.92807	0.352
	0.596	0.693333					0.9863	0.895			0.8804	0.5747			0.928333	0.345	0.556667		0.79				0.928333	0.345	0.9268	0.64
	0.711333	0.13					0.865833	0.235167			0.826767	0.448567			0.861667	0.855	0.75		0.793333				0.861667	0.855	0.85963	0.33
	0.944667	0.413333					0.828867	0.933667			0.392567	0.697667			0.885	0.26	0.703333		0.866667				0.885	0.26	0.91683	0.835
	0.963667	0.363333					0.7925	0.671367			0.534933	0.379133			0.636667	0.811667	0.62		0.963333				0.636667	0.811667	0.91523	0.919
	0.637667	0.43					0.7671	0.4983			0.877	0.205267			0.933333	0.455			0.31				0.933333	0.455	0.96147	0.871
	0.914667	0.643333					0.985533	0.984967			0.578333	0.2457			0.611667	0.596667							0.611667	0.596667	0.9222	0.81
	0.758667	0.06					0.8001	0.6931			0.488033	0.507733			0.731667	0.371667							0.731667	0.371667	0.9473	0.963
	0.951	0.606667					0.967067	0.6149			0.747667	0.133333			0.943333	0.638333							0.943333	0.638333	0.97103	0.679
	0.493667	0.31					0.97	0.996667			0.630967	0.280067			0.483333	0.363333							0.483333	0.363333	0.8335	0.777
	0.755	0.686667					0.998667	0.710567			0.642167	0.183333			0.738333	0.58							0.738333	0.58	0.96837	0.501
	0.649667	0.66					0.963333	0.263333			0.782633	0.879533			0.716667	0.651667							0.716667	0.651667	0.9267	0.917
	0.744333	0.466667					0.778	0.839433			0.973467	0.326667			0.686667	0.541667							0.686667	0.541667	0.89663	0.666
	0.769	0.776667					0.78	0.943333			0.7152	0.443333			0.841667	0.693333							0.841667	0.693333	0.95077	0.955
	0.977667						0.545433	0.0180333			0.693533	0.99			0.956667	0.903333							0.956667	0.903333	0.98877	0.71
	0.818						0.59	0.323333			0.466433	0.38			0.941667	0.275							0.941667	0.275	0.722	0.712
							0.5311	0.1608			0.369367	0.8502			0.881667	0.48							0.881667	0.48	0.9134	0.796
							0.923333	0.526667			0.392167	0.996667			0.796667	0.421667							0.796667	0.421667	0.90093	0.717
							0.9167	0.232533			0.2639	0.4691			0.781667	0.785							0.781667	0.785	0.92907	0.775
							0.975033	0.203333			0.217233	0.933333			0.88	0.413333							0.88	0.413333	0.7758	0.575
							0.93	0.888667			0.4125	0.0304667			0.935	0.83							0.935	0.83	0.8811
							0.721633	0.483333			0.596667	0.61			0.805	0.556633							0.805	0.556633	0.7836
							0.926667	0.7221			0.865	0.3365			0.833333	0.425267							0.833333	0.425267	0.94007
							0.702867	0.823333			0.00303333	0.253333			0.485	0.463867							0.485	0.463867	0.8862
							0.69	0.748533			0.986667	0.527467			0.623333	0.6102							0.623333	0.6102	0.9782
							0.962				0.886667	0.66			0.9	0.438033							0.9	0.438033	0.92327
											0.99	0.596633			0.99	0.966133							0.99	0.966133	0.95503
											0.923333	0.463333			0.97	0.708067							0.97	0.708067
											0.930633	0.95			0.925	0.2893							0.925	0.2893
											0.896667	0.120167			0.946667	0.633067							0.946667	0.633067
											0.924933				0.973333	0.805633							0.973333	0.805633
											0.877867				0.775533	0.732267							0.775533	0.732267
											0.983333				0.9026	0.8826							0.9026	0.8826
											0.7966				0.888	0.879767							0.888	0.879767
											0.483333				0.861467	0.854333							0.861467	0.854333
											0.919733				0.985733	0.663967							0.985733	0.663967
											0.903333				0.800033	0.433633							0.800033	0.433633
											0.967367				0.936633	0.6509							0.936633	0.6509
											0.933333				0.9683	0.4845							0.9683	0.4845
											0.943267				0.9376	0.340967							0.9376	0.340967
											0.906667				0.9278	0.798							0.9278	0.798
											0.792467				0.8715	0.639867							0.8715	0.639867
											0.95				0.961133	0.919933							0.961133	0.919933
											0.851733				0.933333								0.933333
											0.926667				0.863567								0.863567
											0.955033				0.780933								0.780933
											0.996667				0.892667								0.892667
											1				0.958633								0.958633
															0.827333								0.827333
															0.937								0.937
															0.8772								0.8772
															0.946567								0.946567
															0.628667								0.628667
															0.857867								0.857867
															0.960533								0.960533
															0.868867								0.868867
															0.949067								0.949067
															0.7919								0.7919
															0.876433								0.876433
															0.971333								0.971333
															0.8096								0.8096
Figure S1A (left) STM		0.356347		0.0675904		0.0936793		0.232785		-0.064908		0.245551		-0.0586021		0.400899		0.32291		0.299518		0.354451		0.299518		0.158071		0.169401		0.131744
Memory Index (MI)
MI = (CI-naive-CI-trained)/CI-naive
Figure 1A (upper) STM				0.189676		0.262888				-0.278832				-0.238656				0.805465				1.18341				0.527753				0.777706
Relative Memory Index
MI-naïve/MI-control
Fig S1A (right) LTM	N	T	N	T	N	T	N	T	N	T	N	T	N	T	N	T	N	T	N	T	N	T	N	T	N	T	N	T	N	T
Courtship Index (CI)	0.823333	0.743333	0.806667	0.706667	0.803	0.818667	0.911667	0.9136	0.805667	0.994667	0.605	0.407	0.9	0.81	0.79	0.44	0.79	0.68	0.79	0.845	0.865	0.726667	0.79	0.845	0.92	0.883333	0.956667	0.703333	0.943	0.91
	0.87	0.826667	0.786667	0.933333	0.959	0.857333	0.966667	0.811867	0.928	0.997333	0.218	0.558	0.9007	0.929	0.73	0.46	0.63	0.88	0.73	0.686667	0.898333	0.975	0.73	0.686667	0.92333	0.73	0.866667	0.63	0.973	0.807
	0.99	0.316667	0.738333	0.763333	0.672667	0.822333	0.9209	0.9	0.999333	0.83	0.312	0.443	0.992	0.932	0.79	0.48	0.79	0.86	0.936667	0.391667	0.971667	0.988333	0.936667	0.391667	0.93667	0.926667	0.933333	0.59	0.963	0.9
	0.466667	0.603333	0.755667	0.924667	0.57	0.937333	0.893633	0.913333	0.987667	0.965333	0.628	0.324	0.960333	0.776333	0.88	0.98	0.74	0.98	0.58	0.486667	0.933333	0.973333	0.58	0.486667	0.92667	0.896667	0.91	0.84	0.923	0.963
	0.97	0.526667	0.734667	0.771	0.855	0.799	0.788133	0.916667	0.991667	0.757667	0.533	0.746	0.990333	0.984667	0.66	0.61	0.78	0.57	0.99	0.888333	0.89	0.845	0.99	0.888333	0.52333	0.833333	0.783333	0.78	0.927	0.973
	0.723333	0.73	0.461333	0.696667	0.959333	0.925333	0.868	0.913333	0.807667	0.995333	0.432	0.207	0.980333	0.965	0.83	0.92	0.55	0.8	0.98	0.56	0.906667	0.815	0.98	0.56	0.89333	0.983333	0.986667	0.696667	0.833	0.92
	0.356667	0.14	0.882	0.793667	0.992333	0.737333	0.984	0.865167	0.972	0.996	0.341	0.204	0.979667	0.825	0.83	0.77	0.61	0.94	0.94	0.573333	0.816667	0.768333	0.94	0.573333	0.96667	0.97	0.916667	0.793333	0.957	0.96
	0.726667	0.64	0.922333	0.667667	0.829667	0.951667	0.8442	0.989333	0.992	0.943333	0.903	0.424	0.991667	0.814	0.98	0.59	0.91	0.8	0.933333	0.738333	0.973333	0.896667	0.933333	0.738333	0.86667	0.886667	0.993333	0.753333	0.973	0.943
	0.563333	0.736667	0.839333	0.928667	0.864	0.733333	0.818833	0.584667	0.982	0.981667	0.416	0.519	0.886333	1	0.95	0.82	0.9	0.38	0.9	0.855	0.87	0.893333	0.9	0.855	0.9	0.996667	0.983333	0.633333	0.937	0.84
	0.783333	0.706667	0.852	0.872	0.898667	0.39	0.9712	0.717	0.984	0.923	0.656	0.315	0.996667	0.744333	0.79	0.67	0.81	0.17	0.866667	0.796667	0.953333	0.94	0.866667	0.796667	0.84667	0.976667	0.973333	0.72	0.723	0.967
	0.796667	0.726667	0.664333	0.818333	0.695667	0.77	0.991333	0.980667	1	0.979	0.931	0.306067	0.881467	0.989667	0.77	0.64	0.86	0.49	0.916667	0.896667	0.961667	0.836667	0.916667	0.896667	0.97333	0.943333	0.94	0.9	0.787	0.957
	0.876667	0.81	0.679	0.808	0.791333	0.533333	0.912667	0.742	0.984	0.973667	0.926	0.66	0.993333	0.958333	0.52	0.35	0.57	0.45	0.973333	0.876667	0.821667	0.953333	0.973333	0.876667	0.94	0.89	0.89	0.73	0.98	0.78
	0.89	0.533333	0.692333	0.75	0.891667	0.7	0.968	0.847333	0.979667	0.852333	0.834	0.93	0.957767	0.916667	0.71	0.29	0.85	0.48	0.92	0.921667	0.753333	0.551667	0.92	0.921667	0.95333	0.763333	0.906667	0.89	0.89	0.557
	0.8	0.813333	0.664667	0.925333	0.401667	0.4	0.990333	0.903667	0.983	0.941667	0.602	0.28	0.976667	0.870333	0.89	0.4	0.67	0.77	0.98	0.628333	0.986667	0.736667	0.98	0.628333	0.79	0.906667	0.83	0.733333	0.95	0.983
	0.906667	0.796667	0.728333	0.837	0.56	0.56	0.843333	0.970667	0.958	0.912	0.945	0.971733	0.990667	0.78	0.96	0.57	0.57	0.95	0.973333	0.86	0.946667	0.928333	0.973333	0.86	0.86	0.913333	0.65	0.656667	0.88	0.86
	0.633333	0.936667	0.967667	0.699333	0.75667	0.836667	0.987	0.947	0.961	0.869667	0.952	0.966667	0.896667	0.712233	0.67	0.84	0.73	0.57	0.913333	0.646667	0.671667	0.938333	0.913333	0.646667	0.93	0.896667	0.82	0.01	0.977	0.897
	0.797333	0.393333	0.692	0.932333	0.565	0.173333	0.911667	0.884333	0.989667	1	0.94	0.513333	0.913333	0.896667	0.96	0.31	0.74	0.59	0.916667	0.821667	0.95	0.976667	0.916667	0.821667	0.83	0.603333	0.966667	0.37	0.897	0.8168
	0.877	0.626667	0.932667		0.421667	0.162667	0.897	0.938667	0.984	0.963667	0.9562	0.6045	0.992167	0.9454	0.55	0.79	0.59	0.87	0.883333	0.928333	0.971667	0.926667	0.883333	0.928333	0.72	0.863333	0.87	0.893333	0.982	0.9654
	0.569667	0.506667			0.4133	0.88	0.993	0.951333	0.924667	0.916333	0.298967	0.696667	0.973333	0.989433	0.68	0.48	0.51	0.44	0.716667	0.743333	0.998333	0.783333	0.716667	0.743333	0.96667	0.936667	0.543333	0.44	0.929	0.8952
	0.939333	0.59			0.765	0.862333	0.998333	0.940633	0.918	0.937333	0.9691	0.798867	0.94	0.996667	0.45	0.38	0.83	0.31	0.78	0.681667	0.85	0.775	0.78	0.681667	0.95	0.866667	0.95	0.676667	0.813	0.3541
	0.708	0.686667			0.70667	0.737667	0.927667	0.756367	0.966	0.976667	0.982367	0.522367	0.936667	0.996667	0.65	0.34	0.78	0.92	0.876667	0.163333	0.915	0.823333	0.876667	0.163333	0.93333	0.826667	0.723333	0.966667	0.949	0.932
	0.881333	0.94			0.395	0.932667	0.879133	0.9521	0.855	0.728667	0.376667	0.516667	0.922567	0.963333	0.83	0.2	0.69	0.84	0.956667	0.808333	0.941667	0.915	0.956667	0.808333	0.96333	0.9	0.97	0.83	0.853	0.7267
	0.492333	0.266667			0.49	0.639667	0.8796	0.875133	0.830667	0.948333	0.9273	0.545067		0.71	0.65	0.51	0.81	0.35	0.845	0.856667	0.701667	0.596667	0.845	0.856667	0.9	0.86	0.976667	0.57	0.959	0.9613
	0.763333	0.723333			0.86	0.695333	0.9994	0.966233	0.979667	0.936333	0.84	0.523333		0.99	0.85	0.33	0.65	0.86	0.806667	0.421667	0.78	0.61	0.806667	0.421667	0.94	0.663333	0.983333	0.48	0.772	0.8069
	0.887	0.8			0.726667	0.861	0.898733	0.791033	0.951667	0.807	0.998867	0.8199		0.98	0.91	0.92	0.85	0.89	0.885	0.823333	0.926667	0.731667	0.885	0.823333	0.95333	0.74	0.803333	0.433333	0.925	0.4604
	0.813	0.846667			0.894333	0.666333	0.976567	0.629533	0.947333	0.915667	0.6438	0.563333		0.9813	0.78	0.55	0.8	0.62	0.856667	0.681667	0.68	0.776667	0.856667	0.681667	0.76	0.933333	0.7	0.576667	0.864	0.7531
	0.88	0.606667			0.4	0.756667	0.9058	0.8689	0.790333	0.918	0.71	0.373333			0.71	0.46	0.87	0.83	0.96	0.886667	0.843333	0.545	0.96	0.886667	0.9	0.82	0.85	0.783333	0.913	0.8784
	0.949667	0.833333			0.766	0.521333	0.801067	0.708567	0.850667	0.915667	0.537733	0.1153			0.8	0.78		0.81	0.921667	0.543333	0.945	0.856667	0.921667	0.543333	0.93667	0.923333	0.646667	0.44	0.901	0.88
	0.621667	0.43			0.806333	0.595333	0.935267	0.9254	0.918	0.960667	0.716667	0.406667			0.78	0.23		0.42	0.946667	0.945	0.918333	0.73	0.946667	0.945	0.95333	0.9	0.88	0.48	0.863	0.8512
	0.815667	0.776667			0.459333	0.703667	0.9441	0.8998	0.989667	0.990667	0.537733	0.37			0.93	0.39		0.74	0.735	0.648333	0.851667	0.935	0.735	0.648333	0.96667	0.86	0.736667	0.576667	0.812	0.9174
	0.772333	0.473333			0.512667	0.692	0.829533	0.807033	0.930333	0.745	0.606667	0.411767			0.64	0.77		0.8	0.801667	0.106667	0.915	0.96	0.801667	0.106667	0.91667	0.906667	0.593333	0.747067	0.889	0.8754
	0.826	0.566667			0.804	0.841	0.8124	0.937	0.875667	0.850667	0.493167	0.333333			0.93	0.47		0.53	0.385	0.81	0.955	0.973333	0.385	0.81	0.90333	0.846667	0.783333	0.85	0.837	0.9224
	0.642	0.916667			0.722333	0.708667	0.966667	0.9409	0.991667	0.918	0.743333	0.433833			0.61	0.57		0.72	0.896667	0.583333	0.805	0.383333	0.896667	0.583333	0.95	0.94	0.72	0.5205	0.895	0.949
	0.699333	0.15			0.863333		0.8591	0.930533	0.996333	0.989667	0.725333	0.69			0.97	0.84		0.93	0.883333	0.645	0.97	0.96	0.883333	0.645	0.74667	0.956667	0.813333	0.761667	0.613	0.9216
	0.745333	0.733333			0.871667		0.96	0.954667	0.905333	0.930333	0.945	0.683333			0.85	0.5		0.56	0.9	0.76	0.951667	0.853333	0.9	0.76	0.89333	0.97	0.666667	0.930733	0.793	0.9833
	0.61	0.543333			0.675333		0.784433	0.949867	0.953667	0.875667	0.952	0.9527			0.99	0.18		0.93	0.903333	0.316667	0.783333		0.903333	0.316667	0.98667	0.933333	0.970667	0.676667	0.762	0.8143
	0.753667	0.876667			0.899		0.913333	0.8788		0.991667	0.94	0.314067			0.54	0.76		0.92	0.933333	0.793333	0.918333		0.933333	0.793333	0.92	0.973333	0.905	0.407733	0.829
	0.944333	0.676667					0.998967	0.908533		0.996333	0.99	0.422667			0.82	0.84		0.78	0.931667	0.441667			0.931667	0.441667	0.87	0.966667	0.888867	0.714333	0.912
	0.845333	0.156667					0.953333	0.8713		0.905333	0.963333	0.6022			0.78	0.9		0.25	0.743333	0.436667			0.743333	0.436667	0.99	0.976667	0.474833	0.976	0.6
	0.878333	0.636667					0.937633	0.520633		0.953667	0.971533	0.491667				0.65		0.28	0.666667	0.766667			0.666667	0.766667	0.88	0.883333	0.926367	0.567	0.902
	0.717333	0.283333					0.942333	0.922633			0.973467	0.9637				0.87		0.78	0.926667	0.766667			0.926667	0.766667	0.87667	0.976667	0.957233	0.772333	0.62
	0.676667	0.343333					0.89	0.9232			0.972467	0.9766				0.8			0.81	0.201667			0.81	0.201667	0.88667	0.983333	0.721833	0.894633	0.688
	0.939667	0.636667					0.986667	0.889233			0.425533	0.952767				0.5			0.841667	0.531667			0.841667	0.531667	0.99333	0.873333	0.9075	0.96	0.93
	0.711	0.79					0.9995	0.8123			0.418433	1							0.826667	0.62			0.826667	0.62	0.94333		0.675333	0.882667
	0.723333	0.606667					0.93	0.903333			0.7407	0.984067							0.9	0.676667			0.9	0.676667	0.88		0.852333
	0.703333	0.15					0.997967	0.982367			0.923333	0.967							0.876667	0.813333			0.876667	0.813333	0.92333		0.834667
	0.793333	0.71					0.95	0.506667			0.808333	0.933333							0.97	0.84			0.97	0.84	0.93667		0.722
	0.533333	0.28					0.9846	0.938167			0.6203	0.9315							0.863333	0.736667			0.863333	0.736667	0.89667		0.598833
	0.84	0.06					0.92	0.98			0.968533	0.98							0.926667	0.983333			0.926667	0.983333	0.84667		0.909333
	0.87	0.62					0.981533	0.663333			0.999467	0.9939							0.976667	0.893333			0.976667	0.893333	0.86667		0.8157
	0.66	0.213333					0.996667	1			0.974967	0.945767							0.98	0.926667			0.98	0.926667	0.94667		0.9683
	0.473333	0.263333					0.848833	0.946667			0.760133	0.5555							0.946667	0.91			0.946667	0.91	0.87		0.935067
	0.733333	0.883333					0.98	0.796033			0.956367	0.789867							0.963333	0.843333			0.963333	0.843333	0.88333		0.818733
	0.7	0.62					0.9734	0.657			0.9583	0.9186							0.89	0.633333			0.89	0.633333
	0.87	0.916667					0.936667	0.9363			0.6069	0.564767							0.933333	0.936667			0.933333	0.936667
	0.66	0.333333					0.981767	0.89			0.9638	0.7414							0.966667	0.84			0.966667	0.84
		0.17					1	0.516667			0.9105	0.7881							0.946667	0.603333			0.946667	0.603333
		0.24					0.996667	0.966667			0.976633	0.335433							0.993333	0.413333			0.993333	0.413333
		0.71					0.9387	0.703333			0.987033	0.926667							0.966667	0.726667			0.966667	0.726667
							1	0.96			0.800833	0.93							0.983333	0.933333			0.983333	0.933333
							0.916667	0.8			0.986567	0.556667							0.873333	0.916667			0.873333	0.916667
							0.967767	0.936667			0.6372	0.356233							0.89	0.883333			0.89	0.883333
							0.89	0.751067			0.7375	0.71							0.896667	0.843333			0.896667	0.843333
							0.8184	0.746667			0.913867	0.566							0.96	0.65			0.96	0.65
							0.935733	0.99			0.7705	0.77							0.906667	0.733333			0.906667	0.733333
							0.956667	0.7734			0.607667	0.9934							0.873333	0.84			0.873333	0.84
							0.958433	0.596667			0.9683	0.666667							0.966667	0.683333			0.966667	0.683333
							0.956667	0.936467			0.816833	0.905967							0.79	0.866667			0.79	0.866667
							0.995367	0.606667			0.867133								0.876667	0.57			0.876667	0.57
							0.89	0.987533			0.866667								0.88	0.756667			0.88	0.756667
							0.992267	0.572267			1								0.84	0.856667			0.84	0.856667
							0.98	0.866667			0.903333								0.946667	0.66			0.946667	0.66
							0.817967	0.768767			0.947267								0.82	0.413333			0.82	0.413333
							0.960333	0.916667			0.596667								0.816667	0.583333			0.816667	0.583333
							0.83	0.957967			0.949033								0.856667	0.64			0.856667	0.64
							0.959833	0.94			0.996667								0.956667	0.833333			0.956667	0.833333
							1	0.910467			0.9985								0.94	0.853333			0.94	0.853333
							0.963333	0.93			0.7472								0.896667	0.793333			0.896667	0.793333
							0.989533	0.816733			0.976667								0.903333	0.593333			0.903333	0.593333
							0.98	0.563333			0.999833								0.866667	0.813333			0.866667	0.813333
							0.963233	0.922											0.92	0.783333			0.92	0.783333
							0.8	0.973733											0.97	0.89			0.97	0.89
							0.947367	0.996667											0.883333	0.726667			0.883333	0.726667
								0.917767											0.956667	0.52			0.956667	0.52
							0.997267	0.983333											0.953333	0.77			0.953333	0.77
							0.846467	0.8105											0.81	0.796667			0.81	0.796667
							0.999867	0.956667											0.95	0.726667			0.95	0.726667
							0.906667	0.851											0.9	0.426667			0.9	0.426667
							0.9942	0.96											0.99	0.776667			0.99	0.776667
							0.798567	0.9683											0.853333	0.643333			0.853333	0.643333
							0.95	0.993333											0.84	0.726667			0.84	0.726667
							0.94	0.926667											0.943333	0.81			0.943333	0.81
							0.953333	0.976967
							0.909533	0.876667
							0.93	0.935167
							0.957567	0.9402
							0.979233	0.766533
							0.963333	0.836667
							0.9712	1
							0.866667	1
							0.977567	0.683333
							0.846667	0.866667
							0.967833	0.496667
							0.863333	0.9518
							0.910967	0.5
							0.783333	0.833233
							0.906667	0.946667
							0.8637	0.969333
							0.97	0.993333
							0.932067	0.553333
							0.983333	0.6697
							0.981433	0.96
							0.963333	0.66
							0.937033	0.778933
							0.983333	0.773333
							0.978533	0.616667
							0.998933	0.773567
							0.88	0.912
							0.851367	0.906667
							0.946667	0.871667
							0.999167	0.526667
							0.94	0.8821
							0.976667	0.86
							0.987	0.947167
							0.86	0.666667
							0.979133	1
							0.993333	0.956667
							0.987033	0.8634
							1	0.92
							1	0.999067
							0.983333	0.94
							0.92	0.94
							0.983867	0.980967
							0.993333	0.951833
							0.987167	0.573333
							0.986667	0.7461
							0.956667	0.506667
							0.98	1
							0.955067	0.766667
							0.93	0.9176
							0.970467	0.956667
							0.92	0.868067
							0.952733	0.98
							0.972433	0.911533
							0.93	0.503333
							0.943467	0.8035
							0.973333	0.91
							0.966367	0.939933
							0.9257	0.996667
							0.97	0.686033
							0.930433	0.876667
							0.96	0.864433
							0.966667	0.96
							0.9544	0.8878
							0.94	0.793333
							0.896667	0.672133
							0.923333	0.823333
							0.8339	0.993333
							0.94	0.84
							0.9878	0.966267
							0.983333	0.97
							0.9578	0.753133
							0.956667	0.906667
							0.969133	0.931567
							0.96	1
							0.8911	0.9055
								0.984333
Figure S1A (right) LTM		0.236687		-0.0609719		0.0190036		0.191139		0.019797		0.334053		0.0458436		0.249937		0.0823707		0.198298		0.0690158		0.198298		0.009399		0.179648		0.0115437
Memory Index (MI)
MI = (CI-naive-CI-trained)/CI-naive
Figure 1A (lower) LTM				-0.257605		0.0802901				0.103574				0.137235				0.329566				0.348041				0.0473984				0.0642575
Relative Memory Index
MI-naïve/MI-control

## Sheet: fig 1b & s1b
	Larval Knockdown								Adult knockdown
	v60000		trx-RNAi		v60000		Mnn1-RNAi		v60000		trx-RNA-/+		trx-RNAi		v60000		Mnn1-RNAi/+		Mnn1-RNAi
Fig S1B	N	T	N	T	N	T	N	T	N	T	N	T	N	T	N	T	N	T	N	T
Courtship Index (CI)	0.57	0.77	0.78	0.803333	0.316667	0.43	0.436667	0.606667	0.99	0.513333	0.755518	0.913534	0.846667	0.903333	0.853333	0.8	0.88	0.973333	0.953333	0.843333
	0.976667	0.87	0.833333	0.773333	0.62	0.446667	0.486667	0.343333	0.916667	0.47	0.947401	0.935331	0.793333	0.946667	0.623333	0.73	0.966667	0.0866667	0.936667	0.726667
	0.85	0.403333	0.853333	0.553333	0.86	0.233333	0.393333	0.633333	0.95	0.886667	0.875841	0.951957	0.883333	0.743333	0.7	0.776667	0.79	0.186667	0.96	0.82
	0.78	0.75	0.783333	0.46	0.8	0.343333	0.923333	0.536667	0.92	0.793333	0.716208	0.931606	0.976667	0.923333	0.923333	0.936667	0.81	0.88	0.76	0.796667
	0.883333	0.723333	0.356667	0.793333	0.863333	0.03	0.68	0.233333	0.84	0.81	0.834251	0.0323621	0.886667	0.656667	0.933333	0.753333	0.94	0.973333	0.953333	0.946667
	0.793333	0.826667	0.906667	0.073333	0.193333	0.326667	0.923333	0.54	0.943333	0.9	0.863497	0.85754	0.94	0.896667	0.953333	0.926667	0.983333	0.966667	0.913333	0.97
	0.7	0.353333	0.823333	0.68	0.49	0.726667	0.67	0.3	0.89	0.706667	0.918766	0.90992	0.763333	0.583333	0.916667	0.55	0.813333	0.423333	0.896667	0.936667
	0.886667	0.863333	0.966667	0.79	0.623333	0.616667	0	0.403333	0.82	0.863333	0.896191	0.15625	0.906667	0.923333	0.8	0.733333	0.783333	0.99	0.846667	0.76
	0.62	0.803333	0.503333	0.716667	0.5	0.326667	0.613333	0.723333	0.723333	0.463333	0.99	0.562278	0.936667	0.91	0.916667	0.446667	0.916667	0.346667	0.91	0.933333
	0.85	0.263333	0.74	0.42	0.05	0.34	0.92	0.413333	0.7	0.836667	0.927662	0.541871	0.83	0.693333	0.873333	0.803333	0.956667	0.36	0.843333	0.766667
	0.81	0.576667	0.78	0.513333	0.59	0.553333	0.753333	0.0866667	0.98	0.776667	0.800445	0.682586	0.636667	0.523333	0.91	0.61	0.696667	0.99	0.766667	0.943333
	0.803333	0.553333	0.46	0.006667	0.866667	0.743333	0.36	0.513333	0.816667	0.726667	0.622018	0.987157	0.69	0.64	0.903333	0.77	0.98	0.99	0.95	0.93
	0.856667	0.333333	0.596667	0.723333	0.39	0.0266667	0.613333	0.33	0.833333	0.83	0.99	0.992883	0.88	0.713333	0.79	0.513333	0.793333	0.296667	0.923333	0.873333
	0.866667	0.65	0.476667	0.743333	0.24	0.36	0.203333	0.706667	0.9	0.93	0.99	0.935561	0.726667	0.806667	0.84	0.826667	0.806667	0.76	0.84	0.893333
	0.903333	0.343333	0.41	0.686667	0.253333	0.716667	0.723333	0.53	0.993333	0.96	0.87762	0.884299	0.886667	0.536667	0.886667	0.833333	0.786667	0.98	0.973333	0.94
	0.72	0.636667	0.326667	0.293333	0.736667	0.07	0.506667	0.546667	0.593333	0.91	0.746511	0.672301	0.796667	0.883333	0.67	0.723333	0.726667	0.326667	0.84	0.896667
	0.31	0.08	0.536667	0.273333	0.71	0.366667	0.74	0.603333	0.873333	0.86	0.745	0.857778	0.81	0.516667	0.816667	0.396667	0.936667	0.906667	0.943333	0.92
	0.0433333	0	0.01	0.623333	0.48	0.77	0.546667	0.75	0.953333	0.95	0.975368	0.786056	0.84	0.583333	0.873333	0.33	0.86	0.393333	0.956667	0.71
	0.486667	0.73	0.833333	0	0.396667	0.406667	0.266667	0.533333	0.983333	0.52	0.90898	0.891638	0.67	0.486667	0.82	0.901667	0.843333	0.803333	0.963333	0.92
	0.91	0.36	0.073333	0.826667	0.436667	0.0633333	0.803333	0.52	0.946667	0.83	0.842424	0.776993	0.89	0.923333	0.91	0.878333	0.826667	0.97	0.746667	0.61667
	0.856667	0.443333	0.903333	0.063333	0.42	0.46	0.63	0.293333	0.866667	0.56	0.940006	0.375903	0.786667	0.666667	0.886667	0.77	0.666667	0.666667	0.91	0.81667
	0.893333	0.576667	0.55	0.41	0.246667	0.856667	0.873333	0.756667	0.71	0.61	0.657159	0.690759	0.586667	0.86	0.933333	0.406667	0.993333	0.05	0.723333	0.8033
	0.6	0.803333	0.946667		0.753333	0.34	0.756667	0.46	0.82	0.75	0.739839	0.596575	0.726667	0.98	0.768333	0.786667	0.806667	0	0.91	0.9233
	0.776667	0.21	0.796667		0.10667	0.116667	0.31	0.443333	0.906667	0.34	0.864999	0.924544	0.853333	0.816667	0.991667	0.75	0.646667	0.963333	0.903333	0.9667
	0.726667	0.903333	0.64		0.32	0.143333	0.876667	0.156667	0.93	0.92	0.884793	0.842694	0.68	0.96	0.913333	0.73	0.863333	0.916667	0.873333	0.55
	0.946667	0.62	0.906667		0.443333	0.0933333	0.746667	0.0666667	0.96	0.77	0.968863	0.925934	0.79	0.77	0.726667	0.675	0.926667	0.853333	0.93	0.6
	0.57	0.666667	0.85		0.373333	0.0233333	0.566667	0.123333	0.903333	0.56	0.991938	0.0545485	0.64	0.793333	0.963333	0.89	0.936667	0.966667	0.713333	0.74
	0.65	0			0.0966667	0.523333	0.403333	0.823333	0.983333	0.19	0.889297	0.0326957	0.806667	0.89	0.79	0.405	0.966667	0.603333	0.903333	0.82
	0.863333	0.24			0.776667	0.59	0.0366667	0.19	0.903333	0.84	0.7464	0.561221	0.923333	0.936667	0.926667		0.986667	0.986043	0.926667	0.9
	0.61	0.453333			0.496667		0.546667	0.423333	0.936667	0.84	0.912316	0.614713	0.933333	0.91	0.946667		0.97	0.879282	0.73
	0.863333	0.37			0.836667		0.66	0.846667	0.793333	0.71	0.654323	0.645574	0.866667	0.756667	0.913333		0.983333	0.884564	0.926667
	0.41	0.593333			0.94		0.816667	0.316667	0.98	0.833333	0.529997	0.846864	0.83	0.97			0.856667	0.955516	0.94
	0.763333	0.863333			0.9		0.726667	0.76	0.823333	0.893333	0.981318	0.959853	0.91	0.81			0.813333	0.742493	0.916667
	0.88	0.913333			0.903333		0.24		0.876667	0.696667	0.834362	0.0836855	0.94	0.65			0.963333	0.751446	0.723333
	0.97	0.55			0.48				0.89	0.9	0.769419	0.708574	0.946667	0.88			0.873333	0.902358	0.716667
	0.776667	0.766667			0.31				0.89	0.923333	0.619238	0.105649	0.816667	0.636667			0.683333	0.970474	0.926667
	0.113333	0.326667			0.053333				0.65	0.806667	0.882569	0.353759	0.876667	0.67			0.983333	0.958407	0.763333
	0.9	0.636667			0.48				0.88	0.783333	0.745065	0.949455	0.823333	0.866667			0.986667	0.860765	0.92
	0.5	0.323333			0.24667				0.96		0.483514	0.0673376	0.88	0.966667			0.993333	0.958741	0.783333
	0.746667	0.553333			0.25				0.65		0.76397	0.71647	0.85	0.853333			0.976667	0.941059
	0.466667	0.713333							0.94			0.912422	0.803333	0.863333			0.9	0.890681
	0.513333	0.0766667							0.88				0.856667	0.813333			0.923333	0.934108
	0.42	0.25							0.55				0.616667	0.913333			0.933333	0.876557
	0.723333	0.04							0.97				0.66				0.973333	0.176435
	0.456667	0.376667							0.95				0.986667				0.913333	0.617215
	0.703333	0.73							0.97								0.933333	0.87
	0.9	0.4							0.94								0.916667	0.863333
	0.86	0.84							0.93								0.866667	0.953333
	0.893333	0.02							0.97								0.596667	0.573333
	0.56	0.32							0.92								0.723333	0.846667
	0.586667	0.65							0.97								0.8	0
	0.52	0.5							0.85									0
	0.74	0.653333							0.97
	0.686667	0.756667
	0.51	0.813333
	0.683333	0.5
	0.546667	0.473333
	0.576667	0.356667
	0.943333	0.67
	0.976667	0.65
	0.746667	0.17
	0.806667	0.316667
	0.156667	0.786667
	0.5	0.66
	0.29	0.61
	0.95	0.57
	0.87	0.4
	0.8	0.6
	0.523333	0.66
	0.53	0.683333
	0.866667	0.14
	0.483333	0.746667
	0.09	0.513333
	0.693333	0.25
	0.27	0.0833333
	0.64	0.303333
	0.686667	0.503333
	0.713333	0
	0.42	0.586667
	0.633333	0.513333
	0.05	0.59
	0.893333	0.353333
	0.856667	0.81
	0.77	0.333333
	0.476667
	0.46
	0.94
	0.59
	0.61
Figure S1B		0.236364		0.219072		0.234564		0.190849		0.149398		0.197021		0.0370659		0.18424		0.183317		0.0407654
Memory Index (MI)
MI = (CI-naive-CI-trained)/CI-naive
Figure 1B				0.92684				0.813633						0.248102						0.221263
Relative Memory Index
MI-naïve/MI-control

## Sheet: fig 1 d
Con	trx-RNAi
984.5	995.5
1152.5	1026
1017	930.5
1033.5	979
988.5	748
1029	877
994	785
945	990.5
1091.5	708.5
1066	655.5
902.5	958
1023.5	1008.5
977.5	868.5
1021.5	935.5
1269.5	591
1066	1152
892
903
802.5

## Sheet: fig 1 e
Con	trx-RNAi
2866.5	2038.5
2060	2254.5
2572	2862.5
2481	3025
2859	4508
1549	3627.5
2250.5	3463.5
3446	3137.5
2077	4349.5
2877.5	1465
2987.5	3321.5
2931	3063.5
3180	2882.5
2547.5	2512.5
787	3172.5
2993	1807
3261.5
3266.5
3720

## Sheet: fig 1 f
Con	trx-RNAi
23.6	23.6
23.7167	23.8667
23.4333	23.6667
23.5833	23.7167
23.7333	23.7167
24	23.45
23.8	23.5
23.65	23.4833
23.7833	23.6833
23.6667	23.5333
23.75	23.6833
23.9333	23.7333
23.6	23.4833
23.5	23.65
23.7667	23.6167
23.9833	23.6833
23.5
23.7667
23.9333

## Sheet: fig 2 e
MB alpha lobes		MB gamma lobes
Con	trx-RNAi	Con	trx-RNAi
2.93234	0.62647	1.39296	0.401971
2.19561	1.996	1.6205	0.821776
1.11203	1.95545	1.02243	0.625847
2.00499	3.79694	0.727342	0.54117
2.87198	2.11295	0.706482	0.522763
1.97244	1.3791	0.720471	0.405279
2.25803	0.52963	1.12255	0.663191
0.97116	3.2575	1.15579	0.734033
0.940955	0.695353	0.67738	0.344966
2.47717	1.29463	0.479532	0.711922
1.2812	1.65784	1.03149	0.589727
1.17762	0.552526	0.984362	0.450995
1.06356	1.59926	1.3864	0.738256
0.884297	1.24077	0.682429	0.674046
3.06016	0.870467	1.11473	0.279566
3.84453	2.47531	1.1011	0.686482
1.26499	1.02965	0.973776	0.339047
1.73537	0.953726	0.700035	0.606187
1.4823	2.57197	0.897812	0.74599
0.846843	0.794714	0.405483	0.322219
	0.858514		0.708159
	1.9049		0.573456

## Sheet: fig 4 & s4e
	Con		Dgp-1-RNAi		Con		Hr51-RNAi		Con		Ldh-RNAi-1		Con		Ldh-RNAi-2		Con		MFS3-RNAi-1
Fig S4E (left) STM	N	T	N	T	N	T	N	T	N	T	N	T	N	T	N	T	N	T	N	T
Courtship Index (CI)	0.984167	0.711585	0.86852	0.769129	0.734777	0.703855	0.685729	0.520943	0.963333	0.783333	0.86	0.98	0.95	0.963333	0.823333	0.416667	0.639132	0.727562	0.52939	0.355698
	0.806513	0.802076	0.531533	0.547472	0.737636	0.831568	0.762563	0.519301	0.69	0.473333	0.966667	0.99	0.906667	0.216667	0.966667	0.306667	0.399047	0.391528	0.565717	0.610252
	0.745618	0.730753	0.945512	0.670426	0.648417	0.86445	0.963304	0.680911	0.943333	0.9	0.94	0.266667	0.976667	0.603333	0.973333	0.56	0.937146	0.252687	0.575884	0.593571
	0.975218	0.896166	0.912417	0.813873	0.787673	0.578153	0.501244	0.636484	0.933333	0.393333	0.97	0.453333	0.986667	0.916667	0.826667	0.283333	0.858406	0.852687	0.988774	0.555656
	0.482288	0.601557	0.81059	0.759756	0.680981	0.642804	0.772836	0.64358	0.956667	0.906667	0.786667	0.98	0.886667	0.506667	0.656667	0.746667	0.948054	0.912894	0.920674	0.332345
	0.93651	0.487345	0.814774	0.835531	0.705761	0.387748	0.879375	0.607466	0.633333	0.383333	0.996667	0.816667	0.98	0.323333	0.93	0.43	0.928885	0.213768	0.667496	0.731519
	0.791845	0.573705	0.940058	0.695049	0.698613	0.595309	0.871538	0.722055	0.983333	0.326667	0.996667	0.99	0.966667	0.343333	0.896667	0.92	0.909876	0.414721	0.982843	0.685554
	0.653429	0.708408	0.952555	0.787292	0.860532	0.755904	0.538893	0.633148	0.896667	0.5	0.713333	0.963333	0.943333	0.986667	0.973333	0.41	0.971565	0.666878	0.61433	0.453929
	0.582791	0.809489	0.873445	0.308658	0.912475	0.836599	0.660789	0.776436	0.993333	0.85	0.966667	0.63	0.933333	0.696667	0.963333	0.683333	0.977601	0.513476	0.974317	0.382758
	0.829706	0.921	0.891607	0.927032	0.535956	0.648629	0.63892	0.622875	0.876667	0.62	0.866667	0.4	0.943333	0.48	0.643333	0.89	0.925391	0.443474	0.965368	0.271394
	0.89489	0.602139	0.909452	0.94207	0.386306	0.602351	0.723167	0.661213	0.95	0.39	0.723333	0.423333	0.903333	0.653333	0.98	0.65	0.974318	0.575271	0.989515	0.741315
	0.646254	0.437626	0.691978	0.930315	0.752648	0.628455	0.572783	0.338734	0.96	0.996667	0.86	0.503333	0.97	0.35	0.916667	0.856667	0.708869	0.51067	0.690426	0.474105
	0.698279	0.836651	0.978236	0.426158	0.890701	0.178863	0.567329	0.59677	0.996667	0.926667	0.953333	0.423333	0.983333	0.286667	0.966667	0.563333	0.73291	0.795923	0.694344	0.680311
	0.904104	0.565052	0.92724	0.531957	0.268693	0.143387	0.826582	0.651681	0.616667	0.526667	0.99	0.946667	0.846667	0.916667	0.983333	0.66	0.656659	0.801101	0.643402	0.50286
	0.796717	0.622822	0.7482	0.585279	0.772135	0.406884	0.661636	0.992375	0.99	0.283333	0.453333	0.463333	0.996667	0.843333	0.94	0.91	0.72359	0.373173	0.930364	0.801313
	0.980567	0.791078	0.94265	0.883982	0.528172	0.579296	0.857506	0.407149	0.906667	0.46	0.69	0.406667	0.963333	0.71	0.883333	0.483333	0.906645	0.715844	0.93047	0.467168
	0.972147	0.423723	0.884611	0.569023	0.700169	0.531957	0.8278	0.440085	0.943333	0.406667	0.97	0.29	0.953333	0.643333	0.986667	0.946667	0.840244	0.817888	0.818841	0.815452
	0.833625	0.695261	0.966321	0.50225	0.821118	0.607254	0.112364	0.813926	0.923333	0.996667	0.996667	0.963333	0.946667	0.983333	0.92	0.32	0.832671	0.548666	0.664743	0.47903
	0.590363	0.439079	0.915643	0.698332	0.778596	0.0141912	0.488854	0.803918	0.946667	0.49	0.976667	0.986667	0.97	0.29	0.8	0.43	0.85327	0.925757	0.658865	0.854268
	0.69722	0.521949	0.804544	0.939529	0.768428	0.447763	0.66206	0.48986	0.83	0.456667	0.996667	0.823333	0.96	0.246667	0.73	0.846667	0.627429	0.969339	0.975747	0.513768
	0.404183	0.755997	0.962031	0.720904	0.503283	0.466878	0.841682	0.747472	0.626667	0.476667	0.99	0.49	0.94	0.653333	0.993333	0.886667	0.718083	0.489303	0.927346	0.53082
	0.955732	0.412179	0.644355	0.756327	0.731413	0.682076	0.834004	0.863437	0.9	0.54	0.98	0.686667	0.633333	0.693333	0.946667	0.63	0.959756	0.445456	0.912624	0.442862
	0.699073	0.589357	0.866713	0.269724	0.775007	0.77453	0.647781	0.842785	0.853333	0.92	0.966667	0.923333	0.913333	0.49	0.843333	0.863333	0.878051	0.598549	0.727441	0.93979
	0.544586	0.664178	0.699587	0.872233	0.639237	0.753137	0.914169	0.709611	0.97	0.986667	0.976667	0.623333	0.98	0.453333	0.956667	0.583333	0.970135	0.969127	0.947786	0.458166
	0.846871	0.785385	0.986603	0.37774	0.776225	0.845857	0.593455	0.656076	0.963333	0.52	0.943333	0.64	0.993333	0.596667	0.706667	0.743333	0.305163	0.391919	0.625291	0.425492
	0.589114	0.242626	0.6861	0.256296	0.728727	0.736034	0.790162	0.361927		0.676667	0.936667	0.363333	0.91	0.5	0.943333	0.113333	0.918613	0.311798	0.922315	0.712508
	0.949275	0.275774	0.88467	0.739066	0.55192	0.460207	0.634173	0.896055		0.893333	0.98	0.993333	0.99	0.93	0.946667	0.203333	0.72825	0.844101	0.879845	0.967383
	0.471196	0.644938	0.710246	0.564439	0.777019	0.518666	0.177433	0.700344		0.573333	0.83	0.446667	0.97	0.266667	0.91	0.78	0.481652	0.701123	0.658865	0.33411
	0.582601	0.931106	0.916071	0.738536	0.805984	0.674451	0.912793	0.738152		0.716667	0.843333	0.47	0.916667	0.956667	0.926667	0.63	0.950437	0.89892	0.957054	0.932966
	0.705602	0.510485	0.943394	0.862014	0.837914	0.686471	0.8824	0.874557		0.97	0.743333	0.92	0.98	0.966667	0.97	0.843333	0.752714	0.430901	0.870208	0.626602
	0.915313	0.953929	0.988827	0.718733	0.934181	0.485014	0.947739	0.707757		0.276667	0.59	0.863333	0.993333	0.463333	0.416667	0.2	0.942229	0.543842	0.716638	0.792492
	0.992905	0.850826	0.621763	0.579477	0.857029	0.459119	0.807784	0.768388		0.95	0.936667	0.273333	0.98	0.286667	0.96	0.126667	0.551496	0.573811	0.895732	0.52478
	0.926824	0.453876	0.722107	0.468573	0.850463	0.448581	0.748054	0.797829		0.993333	0.923333	0.466667	0.933333	0.7	0.966667	0.523333	0.392375	0.369904	0.855486	0.490363
	0.901779	0.695086	0.454276	0.468043	0.69166	0.83118	0.915277	0.752608		0.606667	0.523333	0.973333	0.976667	0.96	0.563333	0.16	0.638655	0.440432	0.587429	0.456899
	0.628349	0.704406	0.705375	0.623934	0.792587	0.894196	0.675086	0.91893			0.99	0.506667	0.936667	0.906667	0.81	0.7	0.438549	0.907551	0.948951	0.758181
	0.245049	0.551737	0.84628	0.419222	0.916124	0.120049	0.234948	0.758644			0.616667	0.936667	0.7	0.443333	0.84	0.77	0.923167	0.360267	0.864594	0.573705
	0.935084	0.379422	0.603071	0.403654	0.870956	0.811534	0.61758	0.826476			0.963333	0.816667	0.99	0.75	0.996667	0.466667		0.546542	0.655687	0.947845
	0.603071	0.508367	0.8574	0.479057	0.753879	0.447204	0.632671	0.678422			0.913333	0.95	0.99	0.443333	0.96	0.763333		0.715027	0.890489	0.479138
	0.8574	0.458166	0.737411	0.833836	0.755573	0.796547	0.757532	0.81292			0.933333	0.946667	0.916667	0.533333	0.9			0.588955		0.820555
	0.737411	0.775101	0.944506	0.975642	0.55049	0.621214	0.368494	0.932539				0.953333	0.98	0.463333	0.976667			0.469925		0.48025
	0.944506		0.483558	0.472597		0.757043	0.300503	0.78422										0.621201		0.629408
	0.583558		0.547419	0.657082		0.721563	0.494519	0.812444										0.238589		0.242455
	0.647419		0.858459			0.941803	0.571406	0.918824										0.897596
	0.858459		0.9713			0.680153	0.471538	0.796134										0.318543
	0.9713		0.640985			0.802372	0.729309	0.184273
	0.640985		0.923008			0.634347	0.810802	0.611861
	0.923008		0.722902			0.37402		0.388774
	0.722902		0.805507			0.497617		0.810855
	0.905507		0.557427			0.59193		0.58332
	0.557427					0.751853
						0.791358
						0.804755
Figure S4E (left) STM		0.168159		0.193368		0.157266		-0.0271615		0.26724		0.20461		0.3504478		0.334898		0.23473		0.265295
Memory Index (MI)
MI = (CI-naive-CI-trained)/CI-naive
Figure 4E STM				1.14991				-0.172711				0.765643								1.13022
Relative Memory Index
MI-naïve/MI-control
Fig S4E (right)	N	T	N	T	N	T	N	T	N	T	N	T	N	T	N	T	N	T	N	T
Courtship Index (CI)	0.736667	0.813333	0.92	0.913333	0.804882	0.506328	0.669738	0.889271	0.99	0.55	0.803333	0.873333	0.91	0.613333	0.84	0.84	0.99	0.693333	0.813333	0.99
	0.813333	0.77	0.75	0.87	0.845494	0.632671	0.926873	0.770758	0.98	0.87	0.97	0.936667	0.996667	0.49	0.643333	0.583333	0.983333	0.0266667	0.896667	0.2
	0.9	0.64	0.893333	0.963333	0.862808	0.72216	0.797141	0.603156	0.946667	0.75	0.85	0.976667	0.97	0.813333	0.746667	0.496667	0.603333	0.9	0.95	0.913333
	0.823333	0.783333	0.97	0.8	0.866038	0.735081	0.651734	0.771447	0.973333	0.28	0.933333	0.813333	0.923333	0.59	0.986667	0.7	0.803333	0.363333	0.86	0.87
	0.403333	0.236667	0.983333	0.51	0.729429	0.460101	0.843262	0.823501	0.95	0.543333	0.98	0.876667	0.896667	0.43	0.833333	0.943333	0.926667	0.623333	0.873333	0.813333
	0.76	0.526667	0.896667	0.66	0.836969	0.456659	0.728462	0.7276	0.7	0.206667	0.896667	0.54	0.65	0.576667	0.91	0.566667	0.493333	0.486667	0.943333	0.486667
	0.876667	0.77	0.913333	0.8	0.875622	0.72645	0.779084	0.903834	0.953333	0.946667	0.853333	0.743333	0.906667	0.623333	0.496667	0.763333	0.656667	0.123333	0.963333	0.92
	0.95	0.536667	0.68	0.316667	0.764799	0.661319	0.789621	0.615336	0.866667	0.78	0.95	0.86	0.97	0.513333	0.723333	0.953333	0.81	0.00666667	0.98	0.436667
	0.866667	0.913333	0.753333	0.483333	0.842847	0.698332	0.81112	0.568312	0.99	0.953333	0.97	0.616667	0.68	0.346667	0.266667	0.683333	0.96	0.0933333	0.873333	0.73
	0.92	0.836667	0.496667	0.84	0.678246	0.480243	0.64771	0.618831	0.98	0.77	0.996667	0.803333	0.806667	0.76	0.713333	0.656667	0.966667	0.783333	0.873333	0.893333
	0.873333	0.9	0.873333	0.886667	0.505401	0.273556	0.846598	0.844207	0.926667	0.48	0.983333	0.993333	0.916667	0.633333	0.783333	0.4	0.983333	0.3	0.923333	0.966667
	0.936667	0.893333	0.836667	0.6	0.568841	0.714286	0.604003	0.752595	0.976667	0.573333	0.693333	0.963333	0.443333	0.86	0.843333	0.626667	0.946667	0.233333	0.9	0.883333
	0.963333	0.706667	0.663333	0.803333	0.563069	0.693009	0.598019	0.698756	0.923333	0.736667	0.94	0.946667	0.676667	0.606667	0.79	0.623333	0.996667	0.87	0.976667	0.973333
	0.66	0.436667	0.693333	0.95	0.909235	0.381255	0.797977	0.530209	0.99	0.693333	0.883333	0.93	0.896667	0.283333	0.69	0.636667	0.813333	0.91	0.753333	0.3
	0.396667	0.576667	0.966667	0.906667	0.729189	0.446068	0.660083	0.72592	0.943333	0.546667	0.936667	0.82	0.756667	0.453333	0.92	0.77	0.986667	0.24	0.97	0.966667
	0.446667	0.386667	0.946667	0.916667	0.555497	0.86905	0.819847	0.508605	0.983333	0.89	0.98	0.95	0.836667	0.52	0.993333	0.56	0.976667	0.916667	0.973333	0.936667
	0.816667	0.216667	0.87	0.596667	0.950011	0.406619	0.832398	0.592322	0.986667	0.9	0.92	0.753333	0.996667	0.603333	0.873333	0.876667	0.88	0.123333	0.95	0.873333
	0.736667	0.193333	0.85	0.923333	0.737397	0.591898	0.686772	0.462431	0.98	0.893333	0.903333	0.48	0.816667	0.663333	0.8	0.796667	0.933333	0.883333	0.956667	0.966667
	0.9	0.466667	0.856667	0.953333	0.588382	0.521313	0.763239	0.440932	0.883333	0.963333	0.926667	0.946667	0.88	0.98	0.836667	0.45	0.953333	0.956667	0.88	0.92
	0.88	0.886667	0.523333	0.04	0.826414	0.823299	0.60681	0.71247	0.853333	0.97	0.97	0.986667	0.853333	0.576667	0.813333	0.993333	0.833333	0.803333	0.946667	0.406667
	0.976667	0.253333	0.85	0.933333	0.878045	0.651734	0.524147	0.38618	0.95	0.726667	0.886667	0.76	0.823333	0.573333	0.986667	0.613333	0.933333	0.733333	0.87	0.95
	0.926667	0.53	0.9	0.91	0.625556	0.641409	0.740309	0.539899	0.966667	0.96	0.993333	0.986667	0.853333	0.68	0.733333	0.706667	0.83	0.883333	0.96	0.966667
	0.723333	0.446667	0.903333	0.293333	0.852309	0.751972	0.553061	0.935875	0.96	0.956667	0.933333	0.89	0.973333	0.823333	0.813333	0.423333	0.553333	0.703333	0.943333	0.936667
	0.836667	0.826667	0.556667	0.616667	0.811904	0.744294	0.593201	0.576119	0.96	0.923333	0.756667	0.763333	0.95	0.513333	0.88	0.716667	0.916667	0.44	0.973333	0.93
	0.673333	0.17	0.956667	0.91	0.780396	0.611755	0.87635	0.456288	0.98	0.933333	0.99	0.766667	0.89	0.933333	0.843333	0.7	0.946667	0.476667	0.966667	0.793333
	0.866667	0.47	0.91	0.956667	0.786645	0.759878	0.73925	0.668308	0.99	0.923333	0.96	0.99	0.873333	0.736667	0.843333	0.556667	0.57	0.763333	0.873333	0.773333
	0.92	0.453333	0.966667	0.85	0.579962	0.705167	0.813387	0.776066	0.953333		0.83	0.983333	0.92	0.59	0.73	0.666667	0.993333	0.893333	0.99	0.933333
	0.516667	0.85	0.833333	0.886667	0.768176	0.458088	0.765675	0.610855			0.94	0.663333	0.766667	0.33	0.733333	0.596667	0.966667	0.623333	0.936667	0.963333
	0.783333	0.606667	0.803333	0.896667	0.836378	0.450146	0.887365	0.622663			0.913333	0.926667	0.863333	0.553333	0.913333	0.56	0.966667	0.233333	0.983333	0.903333
	0.94	0.696667	0.916667	0.953333	0.90458	0.79857	0.909712	0.62923			0.876667	0.946667	0.7	0.633333	0.933333	0.703333	0.983333	0.23	0.966667	0.986667
	0.993333	0.856667	0.666667	0.473333	0.900715	0.86672	0.649492	0.480566			0.88	0.783333	0.983333	0.516667	0.983333	0.566667	0.956667	0.823333	0.98	0.746667
	0.893333	0.846667	0.826667	0.56	0.357744	0.429918	0.928299	0.714891			0.863333	0.98	0.746667	0.776667	0.916667	0.876667		0.946667	0.76	0.906667
	0.763333	0.753333	0.73	0.36	0.846598	0.56071	0.752171	0.723576			0.91	0.996667	0.94	0.833333	0.743333	0.926667		0.626667		0.956667
	0.883333	0.846667	0.846667	0.656667	0.747948	0.708658	0.731572	0.658918			0.976667	0.47	0.87	0.866667	0.58	0.58		0.896667		0.183333
	0.98	0.81		0.87	0.870109	0.741064	0.579379	0.475429			0.786667	0.94	0.956667	0.31	0.79	0.966667		0.98		0.966667
	0.95	0.17		0.943333	0.892666	0.64305	0.646155	0.60215			0.95		0.786667	0.526667	0.85	0.97		0.15		0.826667
		0.31		0.57	0.948742	0.748266	0.907223	0.733531			0.943333		0.76	0.633333	0.786667	0.62		0.956667		0.763333
		0.506667		0.186667	0.684035	0.682393	0.765463	0.851567					0.633333	0.53	0.79	0.653333		0.816667		0.98
		0.923333		0.953333	0.660789	0.383744	0.631911	0.720292					0.883333	0.703333	0.786667	0.6		0.75		0.183333
		0.906667		0.926667	0.750013	0.910246	0.60501	0.541093					0.833333	0.17	0.82	0.78		0.96		0.9
		0.706667		0.93	0.92179	0.759651	0.837552	0.591453						0.62	0.94	0.826667		0.163333		0.116667
		0.91		0.89	0.954832	0.817368	0.736313	0.64139						0.383333	0.973333	0.68		0.836667		0.793333
		0.25		0.883333	0.460048	0.278369	0.799428	0.62222							0.696667	0.916667		0.796667
		0.253333		0.956667	0.704421	0.561239	0.916976	0.558462							0.953333	0.64		0.876667
		0.793333		0.62	0.879799	0.463913	0.659536	0.75413								0.363333
		0.53		0.886667	0.768997	0.154948	0.905274	0.671839
		0.566667			0.832827	0.142635	0.851107	0.661618
		0.05			0.830342	0.12422	0.742508	0.811957
					0.717977	0.146526	0.832998	0.713423
					0.656535	0.519487	0.751456	0.765957
					0.742812	0.147656	0.83824	0.908817
					0.762918	0.147304	0.716933	0.62879
					0.759545	0.462879	0.917876	0.801959
					0.846174	0.640013	0.729588	0.731904
					0.819751	0.162188	0.924653	0.892613
					0.779984	0.133979	0.812295	0.468085
					0.811914	0.707054		0.492401
					0.72412	0.366342		0.589666
					0.680328	0.698369		0.64072
					0.820651	0.650456		0.728991
					0.723404	0.726382		0.43769
					0.492401	0.422898		0.881459
					0.91893	0.669879		0.824887
								0.693009
								0.617021
								0.525836
		0.26289		0.0865787		0.273882		0.121762		0.198076		0.0705208		0.290482		0.143148		0.301085		0.148956
Figure S4E (right) LTM
Memory Index (MI)
MI = (CI-naive-CI-trained)/CI-naive
				0.329335				0.444579				0.356029								0.494732
Figure 4E LTM
Relative Memory Index
MI-naïve/MI-control

## Sheet: fig 6 a
MB gamma lobes				MB alpha lobes
Con	Ldh-RNAi	Con	MFS3-RNAi	Con	Ldh-RNAi	Con	MFS3-RNAi
1.39296	0.644176	1.11581	0.858271	2.93234	2.06557	2.65065	1.3146
1.6205	0.801018	0.591954	0.689516	2.19561	1.72927	0.90638	0.817297
1.02243	0.736636	0.381336	1.25952	1.11203	1.47477	0.691221	1.89623
0.727342	0.488395	0.911014	0.686892	2.00499	1.11	1.49983	0.843912
0.706482	0.626033	0.803992	1.56689	2.87198	1.23072	1.07435	2.77065
0.720471	0.649682	1.09899	0.797322	1.97244	0.929188	2.08833	1.26203
1.12255	0.424062	0.552294	0.864401	2.25803	0.419847	0.69156	0.835233
1.15579	0.560236	0.423853	0.909208	0.97116	1.05106	0.848829	0.909208
0.67738	0.611361	0.871818	0.705094	0.940955	1.18439	1.85352	0.705094
0.479532	0.664221	0.742343	1.22053	2.47717	1.71899	1.35917	1.22053
1.03149	0.805882	1.46463	0.796203	1.2812	1.14727	1.37745	0.796203
0.984362	1.30567	0.702075	1.91338	1.17762	2.00915	1.85691	1.91338
1.3864	0.518042	1.41406	0.805124	1.06356	1.03998	1.52348	0.805124
0.682429	0.681204	0.548869	0.854933	0.884297	0.929987	1.31186	0.854933
1.11473	0.697039	0.609229		3.06016	1.1683	1.37377	2.03865
1.1011	0.425445	0.62858		3.84453	0.674828	1.27953	0.6986
0.973776	0.514425	0.99269		1.26499	1.66831	2.93868	2.48164
0.700035	0.46501	1.46895		1.73537	1.04207	1.81589	1.40031
0.897812	0.646579	0.600497		1.4823	3.35393	1.37427	1.70943
0.405483	0.726233	1.53365		0.846843	1.87287	4.26855	2.07822
		0.332768				0.772693	0.721805
		0.64037				2.0351
		0.64038				1.38257
		1.06801				2.71745
		0.520346				1.39415
		0.844623				2.36063
		0.538876				1.28397
		0.904833				1.86624

## Sheet: fig 6 b
Con	Ldh-RNAi	trx-RNAi
2.13545	2.21942	2.55253
2.11976	2.21719	2.48109
2.2512	1.51598	2.04017
2.08656	1.63825	1.92539
2.7488	1.79887	1.77998
2.64742	1.75194	1.90052
2.92143	1.66815	1.88017
3.00745	1.74168	1.7971
2.23384	1.48458	1.90439
2.29179	1.46428	1.67259
2.29906		2.04587
2.46316		2.08987
2.29633		1.90679
2.5648		1.99219

## Sheet: fig 6 c
	UAS-GFP		trx-RNAi + UAS-GFP		UAS-Ldh		trx-RNAi + UAS-Ldh
Fig 6 (left)	N	T	N	T	N	T	N	T
Courtship Index (CI)	0.456667	0.42	0.803333	0.383333	0.833333	0.643333	0.793333	0.303333
	0.946667	0.273333	0.94	0.4	0.306667	0.333333	0.733333	0.606667
	0.833333	0.143333	0.806667	0.71	0.676667	0.406667	0.743333	0.35
	0.676667	0.0933333	0.843333	0.566667	0.426667	0.23	0.546667	0.423333
	0.61	0.196667	0.873333	0.223333	0.59	0.92	0.796667	0.386667
	0.556667	0.176667	0.923333	0.866667	0.856667	0.65	0.866667	0.836667
	0.473333	0.586667	0.463333	0.383333	0.743333	0.723333	0.87	0.38
	0.593333	0.32	0.856667	0.353333	0.836667	0.326667	0.446667	0.5
	0.813333	0.353333	0.566667	0.86	0.153333	0.24	0.893333	0.593333
	0.6	0.196667	0.826667	0.396667	0.233333	0.216667	0.706667	0.423333
	0.913333	0.286667	0.37	0.0633333	0.33	0.34	0.806667	0.446667
	0.883333	0.283333	0.876667	0.28	0.813333	0.376667	0.946667	0.543333
	0.603333	0.896667	0.953333	0.546667	0.813333	0.663333	0.696667	0.376667
	0.826667	0.28	0.966667	0.6	0.24	0.473333	0.756667	0.633333
	0.913333	0.92	0.62	0.27	0.88	0.27	0.916667	0.246667
	0.826667	0.796667	0.78	0.233333	0.973333	0.713333	0.563333	0.626667
	0.783333	0.723333	0.976667	0.763333	0.37	0.5	0.9	0.83
	0.826667	0.186667	0.713333	0.693333	0.463333	0.773333	0.646667	0.76
		0.93	0.806667	0.29		0.823333		0.933333
		0.0366667		0.593333		0.483333		0.503333
		0.95		0.533333		0.936667		0.756667
		0.87		0.576667		0.21		0.596667
		0.2				0.906667
		0.823333
		0.536667
		0.333333
Figure 6 (right)		0.42		0.16		0.39		0.32
Memory Index (MI)
MI = (CI-naive-CI-trained)/CI-naive

[truncated: 9 more sheets: fig 7 a, fig 7 b, fig 7 c & S5 d, fig s1 c, fig s2 b, fig s5 a , fig s5 b , fig s5 c, fig s5 e]
